# Supplementary material for: Neuroblastoma arises in early fetal development and its evolutionary duration predicts outcome
Source: Nat Genet. 2023 Mar 27;55(4):619–30. doi: 10.1038/s41588-023-01332-y (PMC10101850; doi:10.1038/s41588-023-01332-y)
Supplement: Source Data Fig. 3 — Statistical source data. [file 41588_2023_1332_MOESM7_ESM.xlsx]

## Sheet: a
MRCA	MRCA.time
0.159956	Late
0.301118	Late
0.0713972	Late
0.637708	Late
0.0730934	Late
0.264734	Late
0.147024	Late
0.386533	Late
0.195485	Late
0.123359	Late
0.198739	Late
0.202345	Late
0.432726	Late
0.199943	Late
0.17207	Late
0.350336	Late
0.0560793	Late
0.580127	Late
0.329681	Late
0.015689	Early
0.00996008	Early
0.126033	Late
0.210037	Late
0.0953213	Late
0.134303	Late
0.216602	Late
0.174998	Late
0.288772	Late
0.430261	Late
0.00462904	Early
0.239336	Late
0.361848	Late
0.032383	Early
0.406616	Late
0.198692	Late
0.0248586	Early
0.0765061	Late
0.105693	Late
0.248981	Late
0.157058	Late
0.113558	Late
0.0821625	Late
0.25539	Late
0.0826694	Late
0.172903	Late
0.428433	Late
0.0407464	Early
0.398822	Late
0.100489	Late
0.276915	Late
0.22898	Late
0.131229	Late
0.135299	Late
0.00977419	Early
0.0124138	Early
0.00881069	Early
0.0443435	Early
0.00671884	Early
0.0248145	Early
0.00881333	Early
0.0107059	Early
0.0266083	Early
0.00947523	Early
0.0235222	Early
0.0441685	Early
0.0100195	Early
0.038809	Early

## Sheet: b
MRCA	MRCA.lower	MRCA.upper
0.00462904	0.00209254	0.0075187
0.00671884	0.00489007	0.00939098
0.00881069	0.00625932	0.0124918
0.00881333	0.00510777	0.0115355
0.00947523	0.00750029	0.0114627
0.00977419	0.00696314	0.0123407
0.00996008	0.00807592	0.0125065
0.0100195	0.00617445	0.0136789
0.0107059	0.00791823	0.0135559
0.0124138	0.00941554	0.0156545
0.015689	0.0105652	0.022341
0.0235222	0.0192025	0.0285423
0.0248145	0.019312	0.0290959
0.0248586	0.0202454	0.0296078
0.0266083	0.0184597	0.0336352
0.032383	0.0274489	0.0393792
0.038809	0.030708	0.0445319
0.0407464	0.0335982	0.0477288
0.0441685	0.0367176	0.0548245
0.0443435	0.0380646	0.0508583

## Sheet: b_sample_info
17q	1p	1q	7q	2p	11q	17	1	7	2	Telomere.maintenance.mechanism	Stage	Rounded.ploidy
										None	1, 2, 4S	3
Late	n.d.				n.d.			Late		None	1, 2, 4S	3
						Late		Late		None	1, 2, 4S	3
						n.d.		Late	Late	None	1, 2, 4S	3
						Late		Late	Late	None	3	3
						Late	Late	Late	Late	None	1, 2, 4S	2
						Late		Late	Late	None	1, 2, 4S	3
						n.d.		Late		None	1, 2, 4S	3
						Late		Late		None	3	3
						Late		Late		None	1, 2, 4S	3
						n.d.		n.d.		None	1, 2, 4S	4
				Late		Late				None	1, 2, 4S	3
		Late		Late		Late		Late		None	1, 2, 4S	2
						Late				None	3	3
						n.d.		n.d.		None	3	4
										None	1, 2, 4S	4
				n.d.		n.d.	Late	Late		None	1, 2, 4S	3
Late	n.d.			Late						MNA	4	2
n.d.					n.d.			Early		None	1, 2, 4S	3
n.d.						n.d.	Early	Early		None	1, 2, 4S	3

## Sheet: c_ECA
ECA	ECA.lower	ECA.upper	MRCA	MRCA.lower	MRCA.upper
0.00903817	0.0088872	0.00924761	0.105693	0.0973116	0.129906
0.00834438	0.00430892	0.0141729	0.113558	0.101026	0.13352
0.0124548	0.00678861	0.0223192	0.147024	0.131501	0.165651
0.0300168	0.0300168	0.0300168	0.17207	0.153502	0.194565
0.0107462	0.00388066	0.0175187	0.172903	0.148882	0.197054
0.019642	0.019642	0.019642	0.174998	0.157538	0.202306
0.0276722	0.0276722	0.0276722	0.195485	0.171673	0.228598
0.0197975	0.0197975	0.0197975	0.198739	0.17622	0.228684
0.022572	0.011215	0.0470542	0.199943	0.178094	0.23723
0.00833779	0.00437902	0.0134193	0.202345	0.180168	0.232662
0.0482061	0.036946	0.0672602	0.210037	0.190998	0.255415
0.0277724	0.0145576	0.0448709	0.216602	0.188021	0.239941
0.00713853	0.00713853	0.00713853	0.22898	0.202188	0.265589
0.023244	0.023244	0.023244	0.25539	0.224503	0.288895
0.0484675	0.0484675	0.0484675	0.276915	0.247936	0.322453
0	0	0	0.288772	0.257042	0.330934
0.014621	0.00817047	0.019657	0.329681	0.28756	0.380107
0.00463086	0.0012686	0.00682729	0.350336	0.306696	0.386978
0.0133371	0.007505	0.0167357	0.386533	0.347181	0.440926
0.159094	0.115689	0.173637	0.398822	0.363025	0.467934
0.0932065	0.0932065	0.0932065	0.406616	0.37504	0.4807
0.0447819	0.0447819	0.0447819	0.428433	0.39002	0.499262
0.0402411	0.0402411	0.0402411	0.430261	0.380645	0.486675
0.127565	0.087575	0.181499	0.432726	0.390823	0.511146
0.0182704	0.0135845	0.0284127	0.580127	0.515183	0.65498
0.354352	0.307614	0.388544	0.637708	0.564599	0.733004

## Sheet: c_ECA_sample_info
17q	1p	1q	7q	2p	11q	17	1	7	2	Telomere.maintenance.mechanism	Stage	Rounded.ploidy
Early		Early	Subclonal		n.d.					ALT	4	2
				Early		n.d.				ALT	1, 2, 4S	3
	n.d.					n.d.	Early	Early		ALT	1, 2, 4S	3
n.d.	n.d.			Early		Subclonal				ALT	4	2
		Late						Early		ALT	3	2
Early			Early	Early	n.d.					ALT	4	2
Early	n.d.							Early		MNA	1, 2, 4S	2
Early	n.d.									MNA	4	2
n.d.	n.d.		n.d.				Early		Late	TERT	1, 2, 4S	3
		Early				Early		Early		ALT	3	3
	n.d.	n.d.						n.d.	Early	MNA	4	3
n.d.		Late			n.d.			Early		ALT	4	2
Early		Early		Early	n.d.					ALT	3	2
Early			Early	Early	n.d.					ALT	4	2
Early	n.d.	Early	Early	Early	n.d.					ALT	4	2
Early		Early								ALT	1, 2, 4S	2
Early								Early		ALT	3	3
n.d.	n.d.		n.d.		n.d.					Multiple	4	3
	n.d.		n.d.	Early	n.d.	Early				ALT	1, 2, 4S	3
n.d.					n.d.			Early		ALT	4	2
n.d.		n.d.	n.d.		n.d.				n.d.	ALT	4	4
	n.d.	Early			n.d.					Multiple	3	2
Early		Early			n.d.			Early		TERT	4	2
Early							Late	Early		ALT	1, 2, 4S	2
n.d.	n.d.									ALT	4	3
n.d.	n.d.	n.d.							n.d.	MNA	4	4

## Sheet: c_no_ECA
ECA	ECA.lower	ECA.upper	MRCA	MRCA.lower	MRCA.upper
#NUM!			0.0560793	0.0473966	0.0682453
#NUM!			0.0713972	0.063088	0.0809259
#NUM!			0.0730934	0.064607	0.0881433
#NUM!			0.0765061	0.066846	0.0910003
#NUM!			0.0821625	0.0711655	0.0974656
#NUM!			0.0826694	0.0741242	0.0979314
#NUM!			0.0953213	0.0822736	0.116719
#NUM!			0.100489	0.0887006	0.115288
#NUM!			0.123359	0.106157	0.14236
#NUM!			0.126033	0.11057	0.144951
#NUM!			0.131229	0.117064	0.15496
#NUM!			0.134303	0.120282	0.159154
#NUM!			0.135299	0.121821	0.157125
#NUM!			0.157058	0.137209	0.178863
#NUM!			0.159956	0.136961	0.178958
#NUM!			0.198692	0.176483	0.227162
#NUM!			0.239336	0.211944	0.28358
#NUM!			0.248981	0.222876	0.289556
#NUM!			0.264734	0.238367	0.308038
#NUM!			0.301118	0.268326	0.336356
#NUM!			0.361848	0.324438	0.414618

## Sheet: c_no_ECA_sample_info
17q	1p	1q	7q	2p	11q	17	1	7	2	Telomere.maintenance.mechanism	Stage	Rounded.ploidy
Late	n.d.			Late						MNA	4	2
Late	n.d.			Late						MNA	4	2
Late	n.d.			Late						None	4	2
n.d.	n.d.						n.d.			MNA	4	4
Late	n.d.									MNA	3	2
Late	n.d.									MNA	4	2
n.d.					n.d.			Late		ALT	4	2
Late	n.d.									MNA	4	2
n.d.	n.d.									MNA	3	4
Late				Late	n.d.					ALT	4	2
	n.d.		Late							MNA	4	2
Late	n.d.			Late						MNA	4	2
Late	n.d.	Late								MNA	4	2
						Late				None	3	2
Late		Late		Late	n.d.			Late		ALT	4	2
n.d.	n.d.			n.d.			n.d.			ALT	1, 2, 4S	4
										None	1, 2, 4S	2
Late					n.d.			Late		ALT	4	2
Late	n.d.									MNA	4	2
n.d.	n.d.									MNA	3	4
Late				Late	n.d.			Late		ALT	4	2

## Sheet: d
MRCA	ECA	ECA.exists	MRCA.time
0.637708	0.354352	TRUE	late					Wilcoxon rank sum exact test
0.147024	0.0124548	TRUE	late
0.386533	0.0133371	TRUE	late					data: to.plot[to.plot$MRCA.time == "late", ]$ECA and to.plot[to.plot$MRCA.time == "early", ]$MRCA
0.195485	0.0276722	TRUE	late					W = 307, p-value = 0.306
0.198739	0.0197975	TRUE	late					alternative hypothesis: true location shift is not equal to 0
0.202345	0.00833779	TRUE	late					95 percent confidence interval:
0.432726	0.127565	TRUE	late					-0.003724639 0.015426549
0.199943	0.022572	TRUE	late					sample estimates:
0.17207	0.0300168	TRUE	late					difference in location
0.350336	0.00463086	TRUE	late					0.004031463
0.580127	0.0182704	TRUE	late
0.329681	0.014621	TRUE	late
0.015689	0.015689	FALSE	early
0.00996008	0.00996008	FALSE	early
0.210037	0.0482061	TRUE	late
0.216602	0.0277724	TRUE	late
0.174998	0.019642	TRUE	late
0.288772	0	TRUE	late
0.430261	0.0402411	TRUE	late
0.00462904	0.00462904	FALSE	early
0.032383	0.032383	FALSE	early
0.406616	0.0932065	TRUE	late
0.0248586	0.0248586	FALSE	early
0.105693	0.00903817	TRUE	late
0.113558	0.00834438	TRUE	late
0.25539	0.023244	TRUE	late
0.172903	0.0107462	TRUE	late
0.428433	0.0447819	TRUE	late
0.0407464	0.0407464	FALSE	early
0.398822	0.159094	TRUE	late
0.276915	0.0484675	TRUE	late
0.22898	0.00713853	TRUE	late
0.00977419	0.00977419	FALSE	early
0.0124138	0.0124138	FALSE	early
0.00881069	0.00881069	FALSE	early
0.0443435	0	TRUE	early
0.00671884	0.00671884	FALSE	early
0.0248145	0.0248145	FALSE	early
0.00881333	0.00881333	FALSE	early
0.0107059	0.0107059	FALSE	early
0.0266083	0.0266083	FALSE	early
0.00947523	0.00947523	FALSE	early
0.0235222	0.0235222	FALSE	early
0.0441685	0	TRUE	early
0.0100195	0.0100195	FALSE	early
0.038809	0.038809	FALSE	early
