# Supplementary material for: Neuroblastoma arises in early fetal development and its evolutionary duration predicts outcome
Source: Nat Genet. 2023 Mar 27;55(4):619–30. doi: 10.1038/s41588-023-01332-y (PMC10101850; doi:10.1038/s41588-023-01332-y)
Supplement: Source Data Fig. 4 — Statistical source data. [file 41588_2023_1332_MOESM8_ESM.xlsx]

## Sheet: a
Time	n.Risk	Category	Censored	Event	Survival	LowerCI	UpperCI		Call:
0.145205	20	MRCA.time=low	1	0	1	1	1		survdiff(formula = Surv(EFS.time, EFS) ~ MRCA.time, data = categorized.by.MRCA)
5.71233	19	MRCA.time=low	1	0	1	1	1
7.4274	18	MRCA.time=low	1	0	1	1	1		n=66, 1 osservazione eliminata a causa di un valore mancante.
8.34247	17	MRCA.time=low	0	1	0.941176	0.835717	1
9.27123	16	MRCA.time=low	1	0	0.941176	0.835717	1		N Observed Expected (O-E)^2/E (O-E)^2/V
9.69863	15	MRCA.time=low	1	0	0.941176	0.835717	1		MRCA.time=low 20 4 15.9 8.91 16.4
9.94247	14	MRCA.time=low	1	0	0.941176	0.835717	1		MRCA.time=high 46 33 21.1 6.71 16.4
10.863	13	MRCA.time=low	1	0	0.941176	0.835717	1
11.011	12	MRCA.time=low	1	0	0.941176	0.835717	1		Chisq= 16.4 on 1 degrees of freedom, p= 5e-05
11.589	11	MRCA.time=low	1	0	0.941176	0.835717	1
11.8932	10	MRCA.time=low	1	0	0.941176	0.835717	1
12.1589	9	MRCA.time=low	0	1	0.836601	0.645216	1
12.2027	8	MRCA.time=low	1	0	0.836601	0.645216	1
12.3644	7	MRCA.time=low	1	0	0.836601	0.645216	1
13.0055	6	MRCA.time=low	1	0	0.836601	0.645216	1
13.0384	5	MRCA.time=low	0	1	0.669281	0.402117	1
13.2493	4	MRCA.time=low	0	1	0.501961	0.234431	1
13.5726	3	MRCA.time=low	1	0	0.501961	0.234431	1
14.0192	2	MRCA.time=low	1	0	0.501961	0.234431	1
16.6219	1	MRCA.time=low	1	0	0.501961	0.234431	1
0.153425	46	MRCA.time=high	0	1	0.978261	0.937013	1
0.282192	45	MRCA.time=high	0	1	0.956522	0.899368	1
0.452055	44	MRCA.time=high	0	1	0.934783	0.866086	1
0.657534	43	MRCA.time=high	0	1	0.913043	0.835142	0.998211
0.717808	42	MRCA.time=high	0	1	0.891304	0.805747	0.985947
0.753425	41	MRCA.time=high	0	1	0.869565	0.777491	0.972544
0.90137	40	MRCA.time=high	0	1	0.847826	0.75013	0.958246
0.90411	39	MRCA.time=high	0	1	0.826087	0.723504	0.943214
1	38	MRCA.time=high	0	1	0.804348	0.697503	0.927559
1.07123	37	MRCA.time=high	0	1	0.782609	0.672046	0.911361
1.24384	36	MRCA.time=high	0	1	0.76087	0.647071	0.894682
1.26849	35	MRCA.time=high	0	1	0.73913	0.622531	0.877568
1.33973	34	MRCA.time=high	0	1	0.717391	0.598391	0.860057
1.41918	33	MRCA.time=high	1	0	0.717391	0.598391	0.860057
1.4411	32	MRCA.time=high	0	1	0.694973	0.573706	0.841873
1.52055	31	MRCA.time=high	0	1	0.672554	0.549409	0.823302
1.56712	30	MRCA.time=high	0	1	0.650136	0.525476	0.804369
1.81644	29	MRCA.time=high	0	1	0.627717	0.501888	0.785093
1.94795	28	MRCA.time=high	0	1	0.605299	0.47863	0.765491
2.06027	27	MRCA.time=high	0	1	0.58288	0.455689	0.745574
2.14795	26	MRCA.time=high	0	1	0.560462	0.433055	0.725353
2.70137	25	MRCA.time=high	0	1	0.538043	0.410721	0.704835
2.76164	24	MRCA.time=high	0	1	0.515625	0.388683	0.684026
3.07671	23	MRCA.time=high	0	1	0.493207	0.366935	0.662931
3.38356	22	MRCA.time=high	0	1	0.470788	0.345477	0.641552
5.99452	21	MRCA.time=high	0	1	0.44837	0.324309	0.619888
6.51507	20	MRCA.time=high	1	0	0.44837	0.324309	0.619888
6.70137	19	MRCA.time=high	1	0	0.44837	0.324309	0.619888
7.9726	18	MRCA.time=high	1	0	0.44837	0.324309	0.619888
8.78356	17	MRCA.time=high	1	0	0.44837	0.324309	0.619888
8.81096	16	MRCA.time=high	0	1	0.420346	0.29688	0.59516
8.98356	15	MRCA.time=high	1	0	0.420346	0.29688	0.59516
9.09863	14	MRCA.time=high	0	1	0.390322	0.26776	0.568983
9.64932	13	MRCA.time=high	1	0	0.390322	0.26776	0.568983
9.7726	12	MRCA.time=high	1	0	0.390322	0.26776	0.568983
9.93699	11	MRCA.time=high	1	0	0.390322	0.26776	0.568983
9.95616	10	MRCA.time=high	0	1	0.35129	0.228565	0.53991
10.4904	9	MRCA.time=high	0	1	0.312257	0.191694	0.508648
10.5096	8	MRCA.time=high	1	0	0.312257	0.191694	0.508648
11.1753	7	MRCA.time=high	0	1	0.267649	0.15075	0.475198
11.1808	6	MRCA.time=high	0	1	0.223041	0.113398	0.438696
11.5863	5	MRCA.time=high	1	0	0.223041	0.113398	0.438696
12.4603	4	MRCA.time=high	1	0	0.223041	0.113398	0.438696
14.2274	3	MRCA.time=high	1	0	0.223041	0.113398	0.438696
15.0137	2	MRCA.time=high	0	1	0.11152	0.0238558	0.521332
15.4	1	MRCA.time=high	0	1	0

## Sheet: b
Time	n.Risk	Category	Censored	Event	Survival	LowerCI	UpperCI		Call:
0.145205	20	MRCA.time=low	1	0	1	1	1		survdiff(formula = Surv(OS.time., OS) ~ MRCA.time, data = categorized.by.MRCA)
5.71233	19	MRCA.time=low	1	0	1	1	1
7.4274	18	MRCA.time=low	1	0	1	1	1		n=66, 1 osservazione eliminata a causa di un valore mancante.
8.34247	17	MRCA.time=low	1	0	1	1	1
9.27123	16	MRCA.time=low	1	0	1	1	1		N Observed Expected (O-E)^2/E (O-E)^2/V
9.69863	15	MRCA.time=low	1	0	1	1	1		MRCA.time=low 20 0 7.12 7.12 11.2
9.94247	14	MRCA.time=low	1	0	1	1	1		MRCA.time=high 46 20 12.88 3.93 11.2
10.863	13	MRCA.time=low	1	0	1	1	1
11.011	12	MRCA.time=low	1	0	1	1	1		Chisq= 11.2 on 1 degrees of freedom, p= 8e-04
11.589	11	MRCA.time=low	1	0	1	1	1
11.8932	10	MRCA.time=low	1	0	1	1	1
12.1589	9	MRCA.time=low	1	0	1	1	1
12.2027	8	MRCA.time=low	1	0	1	1	1
12.3644	7	MRCA.time=low	1	0	1	1	1
13.0055	6	MRCA.time=low	1	0	1	1	1
13.0384	5	MRCA.time=low	1	0	1	1	1
13.2493	4	MRCA.time=low	1	0	1	1	1
13.5726	3	MRCA.time=low	1	0	1	1	1
14.0192	2	MRCA.time=low	1	0	1	1	1
16.6219	1	MRCA.time=low	1	0	1	1	1
0.610959	46	MRCA.time=high	0	1	0.978261	0.937013	1
0.682192	45	MRCA.time=high	0	1	0.956522	0.899368	1
0.717808	44	MRCA.time=high	0	1	0.934783	0.866086	1
0.753425	43	MRCA.time=high	0	1	0.913043	0.835142	0.998211
1	42	MRCA.time=high	0	1	0.891304	0.805747	0.985947
1.07123	41	MRCA.time=high	0	1	0.869565	0.777491	0.972544
1.24384	40	MRCA.time=high	0	1	0.847826	0.75013	0.958246
1.26849	39	MRCA.time=high	0	1	0.826087	0.723504	0.943214
1.30959	38	MRCA.time=high	0	1	0.804348	0.697503	0.927559
1.41918	37	MRCA.time=high	1	0	0.804348	0.697503	0.927559
1.43014	36	MRCA.time=high	0	1	0.782005	0.671165	0.91115
1.4411	35	MRCA.time=high	0	1	0.759662	0.64536	0.894208
1.52055	34	MRCA.time=high	0	1	0.737319	0.620035	0.876788
1.81644	33	MRCA.time=high	0	1	0.714976	0.595145	0.858934
1.94795	32	MRCA.time=high	0	1	0.692633	0.570657	0.84068
2.06027	31	MRCA.time=high	0	1	0.67029	0.546544	0.822053
2.14795	30	MRCA.time=high	0	1	0.647947	0.522784	0.803075
2.70137	29	MRCA.time=high	0	1	0.625604	0.49936	0.783764
2.76164	28	MRCA.time=high	1	0	0.625604	0.49936	0.783764
3.07671	27	MRCA.time=high	0	1	0.602433	0.47521	0.763717
3.38356	26	MRCA.time=high	0	1	0.579263	0.451417	0.743316
5.33973	25	MRCA.time=high	1	0	0.579263	0.451417	0.743316
5.99452	24	MRCA.time=high	1	0	0.579263	0.451417	0.743316
6.51507	23	MRCA.time=high	1	0	0.579263	0.451417	0.743316
6.59452	22	MRCA.time=high	1	0	0.579263	0.451417	0.743316
6.68767	21	MRCA.time=high	1	0	0.579263	0.451417	0.743316
6.70137	20	MRCA.time=high	1	0	0.579263	0.451417	0.743316
7.9726	19	MRCA.time=high	1	0	0.579263	0.451417	0.743316
8.78356	18	MRCA.time=high	1	0	0.579263	0.451417	0.743316
8.81096	17	MRCA.time=high	1	0	0.579263	0.451417	0.743316
8.98356	16	MRCA.time=high	1	0	0.579263	0.451417	0.743316
9.09863	15	MRCA.time=high	0	1	0.540645	0.407109	0.717983
9.64932	14	MRCA.time=high	1	0	0.540645	0.407109	0.717983
9.7726	13	MRCA.time=high	1	0	0.540645	0.407109	0.717983
9.93699	12	MRCA.time=high	1	0	0.540645	0.407109	0.717983
9.95616	11	MRCA.time=high	1	0	0.540645	0.407109	0.717983
10.4904	10	MRCA.time=high	1	0	0.540645	0.407109	0.717983
10.5096	9	MRCA.time=high	1	0	0.540645	0.407109	0.717983
11.1753	8	MRCA.time=high	1	0	0.540645	0.407109	0.717983
11.1808	7	MRCA.time=high	1	0	0.540645	0.407109	0.717983
11.5863	6	MRCA.time=high	1	0	0.540645	0.407109	0.717983
12.4603	5	MRCA.time=high	1	0	0.540645	0.407109	0.717983
14.2274	4	MRCA.time=high	1	0	0.540645	0.407109	0.717983
15.0137	3	MRCA.time=high	1	0	0.540645	0.407109	0.717983
15.4	2	MRCA.time=high	1	0	0.540645	0.407109	0.717983
18.3726	1	MRCA.time=high	1	0	0.540645	0.407109	0.717983

## Sheet: c
MRCA	MRCA.time
0.432964	Late
0.163308	Late
0.299105	Late
0.109791	Late
0.0282296	Early
0.571572	Late
0.136829	Late
0.167637	Late
1.2138	Late
0.208764	Late
0.429459	Late
0.261452	Late
0.191893	Late
0.1058	Late
0.0119204	Early
0.0995958	Late
0.164454	Late
0.158628	Late
0.135574	Late
0.154155	Late
0.286476	Late
0.41213	Late
0.189324	Late
0.268354	Late
0.143959	Late
0.168998	Late
0.0186753	Early
0.166877	Late
0.173545	Late
0.191322	Late
0.374859	Late
0.620137	Late
0.276107	Late
0.424205	Late
0.229794	Late
0.281689	Late
0.224844	Late
0.174095	Late
0.0287153	Early
0.169273	Late
0.0104457	Early
0.0465444	Early
0.0139278	Early
0.017711	Early
0.611587	Late
0.249955	Late
0.0187523	Early
0.0158017	Early
0.201675	Late
0.0233754	Early
0.503315	Late
0.15889	Late
0.0782136	Late
0.0912464	Late
0.416475	Late
0.0547437	Late
0.10752	Late
0.172952	Late
0.117514	Late
0.0211918	Early
0.029542	Early
0.244569	Late
0.353223	Late
0.216484	Late
0.318689	Late
0.0221776	Early
0.172068	Late
0.0886687	Late
0.0892211	Late
0.0599874	Late
0.0405426	Early
0.101015	Late
0.0383703	Early
0.0862235	Late
0.0465507	Early
0.0398218	Early
0.0366591	Early
0.35156	Late
0.022138	Early
0.0512791	Late
0.203323	Late
0.168596	Late
0.130263	Late
0.0367948	Early
0.0475978	Early
0.214041	Late

## Sheet: d
MRCA	MRCA.lower	MRCA.upper
0.0104457	0.00544442	0.0135393
0.0119204	0.00814955	0.0169557
0.0139278	0.00852412	0.0196684
0.0158017	0.0135321	0.0198511
0.017711	0.0132024	0.0212456
0.0186753	0.0140273	0.0272906
0.0187523	0.0152019	0.0235474
0.0211918	0.0173592	0.0259613
0.022138	0.0165835	0.0273099
0.0221776	0.0181914	0.0277301
0.0233754	0.02039	0.0272708
0.0282296	0.0212644	0.0331739
0.0287153	0.0236267	0.0366828
0.029542	0.0252888	0.0344486
0.0366591	0.0303513	0.0434297
0.0367948	0.0309898	0.0491367
0.0383703	0.0307486	0.0445932
0.0398218	0.0319396	0.0466204
0.0405426	0.0327704	0.0468192
0.0465444	0.0365114	0.0533342
0.0465507	0.039363	0.0558826
0.0475978	0.0367627	0.0544309

## Sheet: d_sample_info
17q	1p	1q	7q	2p	11q	17	1	7	2	Telomere.maintenance.mechanism	Stage	Rounded.ploidy
						Late	Late	Late	Late	None	1, 2, 4S	2
Subclonal	n.d.									MNA	3	2
						Late	Late	Late	Late	None	1, 2, 4S	2
						Late		Late	Late	None	1, 2, 4S	3
				Late		Late		Late		None	1, 2, 4S	2
Subclonal	n.d.									MNA	1, 2, 4S	2
						n.d.		Late		None	1, 2, 4S	3
Late	n.d.				n.d.					MNA	1, 2, 4S	2
	n.d.									MNA	1, 2, 4S	2
						Late		Late		None	1, 2, 4S	3
				Late		Late		Late		None	1, 2, 4S	3
						Late				None	1, 2, 4S	3
						Late		Late		None	1, 2, 4S	3
						n.d.	Late	Late	Late	None	1, 2, 4S	3
n.d.	n.d.									None	4	3
n.d.	n.d.			n.d.		n.d.	n.d.	n.d.		None	1, 2, 4S	4
Late	n.d.							Late		None	1, 2, 4S	4
				n.d.		n.d.		n.d.		None	1, 2, 4S	4
n.d.								Early		None	1, 2, 4S	3
						Late				None	1, 2, 4S	3
Late				Late	n.d.					None	1, 2, 4S	2
n.d.	n.d.									None	1, 2, 4S	3

## Sheet: e_ECA
ECA	ECA.lower	ECA.upper	MRCA	MRCA.lower	MRCA.upper
0.00782007	0.00425232	0.0123376	0.0886687	0.0765258	0.104485
0	0	0	0.0892211	0.0703724	0.104217
0.0181735	0.0160857	0.0200011	0.101015	0.0866229	0.111643
0.0106817	0.00781284	0.0127649	0.109791	0.0958845	0.128003
0.0048395	0.00135167	0.00800701	0.117514	0.105107	0.134775
0.0225333	0.0115442	0.0353317	0.15889	0.132416	0.186031
0.00188687	0	0.00597717	0.164454	0.139141	0.183943
0	0	0	0.166877	0.145197	0.185634
0.0426658	0.0394483	0.0456005	0.168998	0.147827	0.19415
0.0167993	0.0115315	0.0260115	0.172952	0.152661	0.193574
0.0344871	0.027705	0.0443435	0.189324	0.165994	0.213944
0	0	0	0.191322	0.170907	0.219974
0	0	0	0.191893	0.166478	0.214937
0	0	0	0.201675	0.17737	0.225059
0.0316448	0.0212565	0.0431778	0.203323	0.181278	0.230953
0.0549027	0.0549027	0.0549027	0.208764	0.18935	0.246815
0.0216821	0.0216821	0.0216821	0.214041	0.191785	0.246951
0.0258436	0.0158573	0.0354128	0.216484	0.197646	0.267323
0	0	0	0.224844	0.202476	0.27051
0	0	0	0.249955	0.213149	0.285197
0.0485861	0.0250884	0.0671749	0.261452	0.226209	0.291993
0.0407818	0.0380553	0.0482088	0.268354	0.232236	0.307411
0	0	0	0.276107	0.232702	0.300483
0.0115071	0.00482028	0.0179685	0.281689	0.24398	0.337018
0.0716263	0.0716263	0.0716263	0.286476	0.249864	0.325974
0.109819	0.103228	0.122615	0.299105	0.266755	0.346009
0.0432629	0.0192243	0.0759786	0.318689	0.289567	0.373022
0.0598676	0.0598676	0.0598676	0.41213	0.354175	0.463122
0.113289	0.107775	0.12459	0.416475	0.374267	0.475264
0.025303	0.025303	0.025303	0.424205	0.378462	0.480995
0.0695962	0.0321998	0.125781	0.429459	0.385938	0.504952
0	0	0	0.503315	0.452494	0.580051
0.130585	0.130585	0.130585	0.571572	0.49712	0.652964
0.0215313	0.00980377	0.0375	0.611587	0.544122	0.687383
0.312213	0.296817	0.337877	0.620137	0.560835	0.730623
0.0212992	0.0212992	0.0212992	1.2138	1.08592	1.37107

## Sheet: e_ECA_sample_info
17q	1p	1q	7q	2p	11q	17	1	7	2	Telomere.maintenance.mechanism	Stage	Rounded.ploidy
n.d.					n.d.			Early		None	1, 2, 4S	3
						Early				None	1, 2, 4S	2
n.d.										None	1, 2, 4S	3
n.d.	n.d.			n.d.	n.d.					TERT	4	4
n.d.										None	1, 2, 4S	3
n.d.								n.d.	n.d.	Multiple	4	4
				Late		Early				TERT	4	2
Early	n.d.	Early								MNA	3	2
n.d.	n.d.	n.d.								None	4	3
n.d.	n.d.						Late	Early		TERT	4	3
n.d.				Early	n.d.			Early		ALT	4	3
Early	n.d.	Early		Early	n.d.					None	4	2
Early	n.d.									MNA	1, 2, 4S	2
Early		Early			n.d.			Early		ALT	4	2
Early	n.d.		Early	Early						TERT	1, 2, 4S	2
Early					n.d.			Early		TERT	4	2
Early	n.d.									MNA	3	2
Early				Early	n.d.					ALT	3	2
		Early		Early						ALT	4	2
n.d.				Early	n.d.					ALT	4	2
Early			Early	Early	n.d.					ALT	4	2
	n.d.	n.d.		n.d.	n.d.	Subclonal				TERT	4	4
Early	n.d.				n.d.			Early		ALT	4	2
n.d.		Late			n.d.			Early		ALT	4	2
n.d.		Early			n.d.					ALT	4	2
n.d.				n.d.	n.d.			n.d.		TERT	4	4
n.d.		Early	n.d.	Late	n.d.					TERT	4	2
n.d.			Early	Early	n.d.					ALT	4	2
n.d.	n.d.	Early	Early	n.d.	n.d.	n.d.	n.d.	n.d.		TERT	4	4
Early	n.d.			Early	n.d.					MNA	4	2
n.d.	n.d.	Early	Late	Early	n.d.					ALT	4	2
Early		Late	n.d.		n.d.					TERT	4	3
n.d.					n.d.					TERT	4	2
Early		Early	Late							ALT	4	3
n.d.				n.d.	n.d.			n.d.		ALT	4	4
n.d.	n.d.			n.d.		n.d.	n.d.	n.d.		TERT	4	4

## Sheet: e_no_ECA
ECA	ECA.lower	ECA.upper	MRCA	MRCA.lower	MRCA.upper
#NUM!			0.0512791	0.0429341	0.0621902
#NUM!			0.0547437	0.0461128	0.0630179
#NUM!			0.0599874	0.0526136	0.0745299
#NUM!			0.0782136	0.0675267	0.0943099
#NUM!			0.0862235	0.0786221	0.0983947
#NUM!			0.0912464	0.0775338	0.104576
#NUM!			0.0995958	0.0816994	0.108236
#NUM!			0.1058	0.0834113	0.113674
#NUM!			0.10752	0.0950567	0.123968
#NUM!			0.130263	0.118563	0.160888
#NUM!			0.135574	0.11383	0.159571
#NUM!			0.136829	0.120414	0.161497
#NUM!			0.143959	0.119047	0.161565
#NUM!			0.154155	0.132566	0.17983
#NUM!			0.158628	0.13926	0.189198
#NUM!			0.163308	0.146065	0.189995
#NUM!			0.167637	0.149118	0.197331
#NUM!			0.168596	0.153883	0.197334
#NUM!			0.169273	0.138565	0.191978
#NUM!			0.172068	0.150043	0.194786
#NUM!			0.173545	0.149235	0.194349
#NUM!			0.174095	0.149324	0.196977
#NUM!			0.229794	0.203766	0.263817
#NUM!			0.244569	0.216528	0.27901
#NUM!			0.35156	0.311776	0.408698
#NUM!			0.353223	0.320315	0.421042
#NUM!			0.374859	0.335907	0.431036
#NUM!			0.432964	0.387176	0.489427

## Sheet: e_no_ECA_sample_info
17q	1p	1q	7q	2p	11q	17	1	7	2	Telomere.maintenance.mechanism	Stage	Rounded.ploidy
	n.d.									MNA	1, 2, 4S	2
						Late	Late	Late		None	4	3
Late	n.d.			Late						None	1, 2, 4S	2
								Late		None	1, 2, 4S	2
n.d.	n.d.				n.d.	n.d.		n.d.		None	1, 2, 4S	4
								Late		None	1, 2, 4S	2
Late		Late		Late	n.d.					None	4	2
n.d.		Subclonal			n.d.			Late		None	4	2
n.d.					n.d.		Late	Late		None	1, 2, 4S	3
Late	n.d.									MNA	4	2
Late		Late								ALT	4	2
	n.d.									MNA	4	2
n.d.		Late		Late	n.d.					ALT	4	2
Late	n.d.	Late			n.d.					TERT	4	2
n.d.				Late				n.d.		TERT	4	4
Late	n.d.									MNA	4	2
										ALT	4	2
Late	n.d.									None	4	2
					n.d.	Late				MNA	1, 2, 4S	2
Late			Late		n.d.					ALT	4	2
Late					n.d.			Subclonal		TERT	4	2
	n.d.	Late			n.d.	Late				MNA	3	2
n.d.	n.d.	Subclonal						Late		None	4	2
				n.d.				n.d.		None	1, 2, 4S	4
n.d.		n.d.	n.d.	n.d.	n.d.					None	3	4
n.d.					n.d.			n.d.		TERT	4	4
Late		Late								TERT	4	2
n.d.					n.d.			n.d.	n.d.	ALT	4	4
