# Supplementary material for: Neuroblastoma arises in early fetal development and its evolutionary duration predicts outcome
Source: Nat Genet. 2023 Mar 27;55(4):619–30. doi: 10.1038/s41588-023-01332-y (PMC10101850; doi:10.1038/s41588-023-01332-y)
Supplement: Source Data Fig. 6 — Statistical source data [file 41588_2023_1332_MOESM10_ESM.xlsx]

## Sheet: a
Parameter	p.value	odds.ratio	odds.ratio.l	odds.ratio.u
TMM.binary	2.46529e-15	30.6916	10.4125	112.418
17q.gain	2.59286e-08	8.92863	3.79462	22.0573
17.gain	2.0542e-09	0.0946285	0.0368768	0.227022
7q.gain	0.00202751	#NUM!	2.13388	#NUM!
7.gain	0.00653996	0.356315	0.155089	0.788646
1p.deletion	0.0255289	2.51439	1.07571	6.31786
1q.gain	6.38618e-05	17.8998	2.7857	750.869
11q.deletion	2.07325e-05	7.98005	2.61575	32.8512
Age.binary	3.39562e-22	100.923	26.5465	585.25
Stage.binary	6.95592e-13	39.0886	9.28357	351.533
Triploidy	6.87739e-07	0.142757	0.0591499	0.332493

## Sheet: b
MRCA.time	Telomere.maintenance.mechanism	Sample
high	ALT	NBE2
high	MNA	NBE3
high	MNA	NBE4
high	MNA	NBE7
high	None	NBE8
high	MNA	NBE9
high	ALT	NBE10
high	ALT	NBE11
high	MNA	NBE12
high	MNA	NBE13
high	MNA	NBE14
high	ALT	NBE15
high	ALT	NBE16
high	TERT	NBE17
high	ALT	NBE18
high	Multiple	NBE19
high	MNA	NBE20
high	ALT	NBE21
high	ALT	NBE23
low	None	NBE24
low	None	NBE26
high	ALT	NBE27
high	MNA	NBE30
high	ALT	NBE31
high	MNA	NBE32
high	ALT	NBE33
high	ALT	NBE34
high	ALT	NBE36
high	TERT	NBE37
low	None	NBE38
high	None	NBE40
high	ALT	NBE41
low	None	NBE42
high	ALT	NBE43
high	ALT	NBE44
low	None	NBE45
high	MNA	NBE46
high	ALT	NBE47
high	ALT	NBE48
high	None	NBE49
high	ALT	NBE51
high	MNA	NBE52
high	ALT	NBE53
high	MNA	NBE54
high	ALT	NBE55
high	Multiple	NBE57
low	MNA	NBE59
high	ALT	NBE60
high	MNA	NBE61
high	ALT	NBE62
high	ALT	NBE63
high	MNA	NBE64
high	MNA	NBE65
low	None	NBE87
low	None	NBE88
low	None	NBE89
low	None	NBE90
low	None	NBE91
low	None	NBE92
low	None	NBE93
low	None	NBE94
low	None	NBE95
low	None	NBE96
low	None	NBE97
low	None	NBE98
low	None	NBE99
low	None	NBE100
high	ALT	NBE101
high	MNA	NBE102
high	TERT	NBE103
high	TERT	NBE104
low	None	NBE105
high	TERT	NBE106
high	MNA	NBE107
high	ALT	NBE108
high	TERT	NBE109
high	TERT	NBE110
high	ALT	NBE111
high	ALT	NBE112
high	MNA	NBE113
high	None	NBE114
low	MNA	NBE115
high	None	NBE116
high	TERT	NBE117
high	TERT	NBE118
high	ALT	NBE119
high	TERT	NBE120
high	ALT	NBE121
high	ALT	NBE122
high	ALT	NBE123
high	TERT	NBE124
high	ALT	NBE125
high	None	NBE126
low	MNA	NBE127
high	MNA	NBE128
high	TERT	NBE129
high	None	NBE130
high	TERT	NBE131
high	ALT	NBE132
high	ALT	NBE133
high	MNA	NBE134
high	None	NBE135
high	ALT	NBE136
high	ALT	NBE137
high	MNA	NBE138
low	None	NBE139
high	MNA	NBE140
low	None	NBE141
low	None	NBE142
low	None	NBE143
low	None	NBE144
high	ALT	NBE145
high	ALT	NBE146
low	None	NBE147
low	None	NBE148
high	ALT	NBE149
low	None	NBE150
high	TERT	NBE151
high	Multiple	NBE152
high	None	NBE153
high	None	NBE154
high	TERT	NBE155
high	None	NBE156
high	None	NBE157
high	TERT	NBE158
high	None	NBE159
low	MNA	NBE160
low	None	NBE161
high	None	NBE162
high	TERT	NBE163
high	ALT	NBE164
high	TERT	NBE165
low	None	NBE166
high	ALT	NBE167
high	None	NBE168
high	None	NBE169
high	None	NBE170
low	None	NBE171
high	None	NBE172
low	None	NBE173
high	None	NBE174
low	None	NBE175
low	None	NBE176
low	None	NBE177
high	None	NBE178
low	MNA	NBE179
high	MNA	NBE180
high	TERT	NBE181
high	None	NBE182
high	MNA	NBE183
low	None	NBE184
low	None	NBE185
high	MNA	NBE186

## Sheet: c
MRCA	MRCA.lower	MRCA.upper	TMM
0.00462904	0.00209254	0.0075187	None
0.00671884	0.00489007	0.00939098	None
0.00881069	0.00625932	0.0124918	None
0.00881333	0.00510777	0.0115355	None
0.00947523	0.00750029	0.0114627	None
0.00977419	0.00696314	0.0123407	None
0.00996008	0.00807592	0.0125065	None
0.0100195	0.00617445	0.0136789	None
0.0104457	0.00544442	0.0135393	None
0.0107059	0.00791823	0.0135559	None
0.0119204	0.00814955	0.0169557	MNA
0.0124138	0.00941554	0.0156545	None
0.0139278	0.00852412	0.0196684	None
0.015689	0.0105652	0.022341	None
0.0158017	0.0135321	0.0198511	None
0.017711	0.0132024	0.0212456	None
0.0186753	0.0140273	0.0272906	MNA
0.0187523	0.0152019	0.0235474	None
0.0211918	0.0173592	0.0259613	MNA
0.022138	0.0165835	0.0273099	MNA
0.0221776	0.0181914	0.0277301	None
0.0233754	0.02039	0.0272708	None
0.0235222	0.0192025	0.0285423	None
0.0248145	0.019312	0.0290959	None
0.0248586	0.0202454	0.0296078	None
0.0266083	0.0184597	0.0336352	None
0.0282296	0.0212644	0.0331739	None
0.0287153	0.0236267	0.0366828	None
0.029542	0.0252888	0.0344486	None
0.032383	0.0274489	0.0393792	None
0.0366591	0.0303513	0.0434297	None
0.0367948	0.0309898	0.0491367	None
0.0383703	0.0307486	0.0445932	None
0.038809	0.030708	0.0445319	None
0.0398218	0.0319396	0.0466204	None
0.0405426	0.0327704	0.0468192	None
0.0407464	0.0335982	0.0477288	MNA
0.0441685	0.0367176	0.0548245	None
0.0443435	0.0380646	0.0508583	None
0.0465444	0.0365114	0.0533342	None
0.0465507	0.039363	0.0558826	None
0.0475978	0.0367627	0.0544309	None
0.0512791	0.0429341	0.0621902	MNA
0.0547437	0.0461128	0.0630179	None
0.0560793	0.0473966	0.0682453	MNA
0.0599874	0.0526136	0.0745299	None
0.0713972	0.063088	0.0809259	MNA
0.0730934	0.064607	0.0881433	None
0.0765061	0.066846	0.0910003	MNA
0.0782136	0.0675267	0.0943099	None
0.0821625	0.0711655	0.0974656	MNA
0.0826694	0.0741242	0.0979314	MNA
0.0862235	0.0786221	0.0983947	None
0.0886687	0.0765258	0.104485	None
0.0892211	0.0703724	0.104217	None
0.0912464	0.0775338	0.104576	None
0.0953213	0.0822736	0.116719	ALT
0.0995958	0.0816994	0.108236	None
0.100489	0.0887006	0.115288	MNA
0.101015	0.0866229	0.111643	None
0.105693	0.0973116	0.129906	ALT
0.1058	0.0834113	0.113674	None
0.10752	0.0950567	0.123968	None
0.109791	0.0958845	0.128003	TERT
0.113558	0.101026	0.13352	ALT
0.117514	0.105107	0.134775	None
0.123359	0.106157	0.14236	MNA
0.126033	0.11057	0.144951	ALT
0.130263	0.118563	0.160888	MNA
0.131229	0.117064	0.15496	MNA
0.134303	0.120282	0.159154	MNA
0.135299	0.121821	0.157125	MNA
0.135574	0.11383	0.159571	ALT
0.136829	0.120414	0.161497	MNA
0.143959	0.119047	0.161565	ALT
0.147024	0.131501	0.165651	ALT
0.154155	0.132566	0.17983	TERT
0.157058	0.137209	0.178863	None
0.158628	0.13926	0.189198	TERT
0.15889	0.132416	0.186031	Multiple
0.159956	0.136961	0.178958	ALT
0.163308	0.146065	0.189995	MNA
0.164454	0.139141	0.183943	TERT
0.166877	0.145197	0.185634	MNA
0.167637	0.149118	0.197331	ALT
0.168596	0.153883	0.197334	None
0.168998	0.147827	0.19415	None
0.169273	0.138565	0.191978	MNA
0.172068	0.150043	0.194786	ALT
0.17207	0.153502	0.194565	ALT
0.172903	0.148882	0.197054	ALT
0.172952	0.152661	0.193574	TERT
0.173545	0.149235	0.194349	TERT
0.174095	0.149324	0.196977	MNA
0.174998	0.157538	0.202306	ALT
0.189324	0.165994	0.213944	ALT
0.191322	0.170907	0.219974	None
0.191893	0.166478	0.214937	MNA
0.195485	0.171673	0.228598	MNA
0.198692	0.176483	0.227162	ALT
0.198739	0.17622	0.228684	MNA
0.199943	0.178094	0.23723	TERT
0.201675	0.17737	0.225059	ALT
0.202345	0.180168	0.232662	ALT
0.203323	0.181278	0.230953	TERT
0.208764	0.18935	0.246815	TERT
0.210037	0.190998	0.255415	MNA
0.214041	0.191785	0.246951	MNA
0.216484	0.197646	0.267323	ALT
0.216602	0.188021	0.239941	ALT
0.224844	0.202476	0.27051	ALT
0.22898	0.202188	0.265589	ALT
0.229794	0.203766	0.263817	None
0.239336	0.211944	0.28358	None
0.244569	0.216528	0.27901	None
0.248981	0.222876	0.289556	ALT
0.249955	0.213149	0.285197	ALT
0.25539	0.224503	0.288895	ALT
0.261452	0.226209	0.291993	ALT
0.264734	0.238367	0.308038	MNA
0.268354	0.232236	0.307411	TERT
0.276107	0.232702	0.300483	ALT
0.276915	0.247936	0.322453	ALT
0.281689	0.24398	0.337018	ALT
0.286476	0.249864	0.325974	ALT
0.288772	0.257042	0.330934	ALT
0.299105	0.266755	0.346009	TERT
0.301118	0.268326	0.336356	MNA
0.318689	0.289567	0.373022	TERT
0.329681	0.28756	0.380107	ALT
0.350336	0.306696	0.386978	Multiple
0.35156	0.311776	0.408698	None
0.353223	0.320315	0.421042	TERT
0.361848	0.324438	0.414618	ALT
0.374859	0.335907	0.431036	TERT
0.386533	0.347181	0.440926	ALT
0.398822	0.363025	0.467934	ALT
0.406616	0.37504	0.4807	ALT
0.41213	0.354175	0.463122	ALT
0.416475	0.374267	0.475264	TERT
0.424205	0.378462	0.480995	MNA
0.428433	0.39002	0.499262	Multiple
0.429459	0.385938	0.504952	ALT
0.430261	0.380645	0.486675	TERT
0.432726	0.390823	0.511146	ALT
0.432964	0.387176	0.489427	ALT
0.503315	0.452494	0.580051	TERT
0.571572	0.49712	0.652964	TERT
0.580127	0.515183	0.65498	ALT
0.611587	0.544122	0.687383	ALT
0.620137	0.560835	0.730623	ALT
0.637708	0.564599	0.733004	MNA
1.2138	1.08592	1.37107	TERT
