# Supplementary material for: Neuroblastoma arises in early fetal development and its evolutionary duration predicts outcome
Source: Nat Genet. 2023 Mar 27;55(4):619–30. doi: 10.1038/s41588-023-01332-y (PMC10101850; doi:10.1038/s41588-023-01332-y)
Supplement: Source Data Fig. 8 — Statistical source data. [file 41588_2023_1332_MOESM11_ESM.xlsx]

## Sheet: a
x

## Sheet: c
x

## Sheet: d
x

## Sheet: e
Mutations

## Sheet: f
Age

## Sheet: g
Age

## Sheet: h
Age
