# Supplementary material for: Neuroblastoma arises in early fetal development and its evolutionary duration predicts outcome
Source: Nat Genet. 2023 Mar 27;55(4):619–30. doi: 10.1038/s41588-023-01332-y (PMC10101850; doi:10.1038/s41588-023-01332-y)
Supplement: Source Data Extended Data Fig. 2 — Statistical source data. [file 41588_2023_1332_MOESM13_ESM.xlsx]

## Sheet: a
Mean	Min	Max	Segment	Timing	CopyNumber
0.136881	0.078239	0.222285	chr_1_disomic_I	Post-CNV	disomic					Wilcoxon rank sum exact test		Wilcoxon rank sum exact test		Wilcoxon rank sum exact test
0.326333	0.223212	0.460685	chr_1_tetrasomic_I	Post-CNV	tetrasomic
0.234343	0.176046	0.305767	chr_2_disomic_I	Post-CNV	disomic					data: to.plot.$Mean[to.plot.$CopyNumber == "disomic"] and to.plot.$Mean[to.plot.$CopyNumber == "trisomic"]		data: to.plot.$Mean[to.plot.$CopyNumber == "disomic"] and to.plot.$Mean[to.plot.$CopyNumber == "tetrasomic"]		data: to.plot.$Mean[to.plot.$CopyNumber == "trisomic"] and to.plot.$Mean[to.plot.$CopyNumber == "tetrasomic"]
0.218959	0.157806	0.295969	chr_3_disomic_I	Post-CNV	disomic					W = 32, p-value = 0.3403		W = 8, p-value = 0.1005		W = 3, p-value = 0.1667
0.2542	0.186777	0.338033	chr_4_disomic_I	Post-CNV	disomic					alternative hypothesis: true location shift is not equal to 0		alternative hypothesis: true location shift is not equal to 0		alternative hypothesis: true location shift is not equal to 0
0.299222	0.222559	0.393773	chr_5_trisomic_I	Post-CNV	trisomic					95 percent confidence interval:		95 percent confidence interval:		95 percent confidence interval:
0.236992	0.168524	0.323976	chr_6_disomic_I	Post-CNV	disomic					-0.10203012 0.04418986		-0.16369303 0.03479937		-0.19339465 0.07982128
0.325191	0.240177	0.430532	chr_7_tetrasomic_I	Post-CNV	tetrasomic					sample estimates:		sample estimates:		sample estimates:
0.273815	0.193768	0.375832	chr_8_disomic_I	Post-CNV	disomic					difference in location		difference in location		difference in location
0.217231	0.137194	0.326909	chr_9_trisomic_I	Post-CNV	trisomic					-0.03598935		-0.0881987		-0.04183646
0.197192	0.127612	0.291095	chr_10_disomic_I	Post-CNV	disomic
0.182207	0.115504	0.273401	chr_11_disomic_I	Post-CNV	disomic
0.268628	0.186033	0.375381	chr_12_trisomic_I	Post-CNV	trisomic
0.21294	0.13007	0.328869	chr_13_trisomic_I	Post-CNV	trisomic
0.301156	0.195514	0.44344	chr_14_trisomic_I	Post-CNV	trisomic
0.185186	0.101243	0.310711	chr_15_disomic_I	Post-CNV	disomic
0.175986	0.093705	0.300941	chr_16_disomic_I	Post-CNV	disomic
0.219401	0.126632	0.353723	chr_17_tetrasomic_I	Post-CNV	tetrasomic
0.261568	0.157481	0.408471	chr_18_disomic_I	Post-CNV	disomic
0.166052	0.0759297	0.315219	chr_19_disomic_I	Post-CNV	disomic
0.161498	0.0649304	0.332747	chr_20_disomic_I	Post-CNV	disomic
0.131796	0.0159611	0.476092	chr_20_trisomic_I	Post-CNV	trisomic
0.429319	0.234713	0.720324	chr_21_disomic_I	Post-CNV	disomic
0.117561	0.0320313	0.301002	chr_22_disomic_I	Post-CNV	disomic

## Sheet: 2b_ECA
ECA	ECA.lower	ECA.upper	Rounded.ploidy	Time
0.0907952	0.0838576	0.0987654	3	Relapse			Wilcoxon rank sum test with continuity correction		Wilcoxon rank sum test with continuity correction		Wilcoxon rank sum test with continuity correction
#NUM!			2	Primary
#NUM!			4	Primary			data: to.plot[to.plot$Time == "Primary" & to.plot$ECA != to.plot$MRCA, ]$ECA and to.plot[to.plot$Time == "Metastasis" & to.plot$ECA != to.plot$MRCA, ]$ECA		data: to.plot[to.plot$Time == "Primary" & to.plot$ECA != to.plot$MRCA, ]$ECA and to.plot[to.plot$Time == "Relapse" & to.plot$ECA != to.plot$MRCA, ]$ECA		data: to.plot[to.plot$Time == "Relapse" & to.plot$ECA != to.plot$MRCA, ]$ECA and to.plot[to.plot$Time == "Metastasis" & to.plot$ECA != to.plot$MRCA, ]$ECA
#NUM!			2	Primary			W = 21, p-value = 0.6879		W = 346.5, p-value = 0.4797		W = 29, p-value = 0.9689
0.00228551	0	0.00378933	2	Relapse			alternative hypothesis: true location shift is not equal to 0		alternative hypothesis: true location shift is not equal to 0		alternative hypothesis: true location shift is not equal to 0
0.0133721	0.00766069	0.0184067	3	Relapse			95 percent confidence interval:		95 percent confidence interval:		95 percent confidence interval:
0.354352	0.307614	0.388544	4	Primary			-0.02536949 0.12904344		-0.017963066 0.007231976		-0.02508494 0.17136931
#NUM!			2	Primary			sample estimates:		sample estimates:		sample estimates:
#NUM!			2	Primary			difference in location		difference in location		difference in location
0.0124548	0.00667193	0.0223129	3	Primary			-0.006623263		-0.004167193		-0.000522953
0.0133371	0.00770879	0.0166347	3	Primary
0.0276722	0.0276722	0.0276722	2	Primary
#NUM!			4	Primary
0.0197975	0.0197975	0.0197975	2	Primary
0.00833779	0.00427204	0.0127351	3	Primary
0.127565	0.087575	0.181499	2	Primary
0.022572	0.0109399	0.0452028	3	Primary
0.0300168	0.0300168	0.0300168	2	Metastasis
0.00463086	0.0014201	0.00689435	3	Primary
#NUM!			2	Metastasis
0.0182704	0.0138536	0.0282786	3	Primary
0.00497479	0.0010481	0.011209	3	Relapse
0.014621	0.00831271	0.0193649	3	Primary
#NUM!			4	Primary
0.0194476	0.00959569	0.0349021	3	Relapse
#NUM!			3	Primary
#NUM!			2	Metastasis
0.0176567	0.0104146	0.02612	2	Relapse
0.0205428	0.0184986	0.0222517	4	Relapse
0.0482061	0.0369979	0.0679901	3	Primary
#NUM!			2	Metastasis
#NUM!			2	Metastasis
0.0277724	0.013599	0.0449672	2	Primary
0.019642	0.019642	0.019642	2	Metastasis
0.0120316	0.00812991	0.0173358	2	Relapse
0	0	0	2	Primary
0.0402411	0.0402411	0.0402411	2	Primary
#NUM!			3	Primary
0.0231315	0.00747738	0.0388836	3	Relapse
#NUM!			2	Primary
#NUM!			2	Primary
#NUM!			4	Primary
0.0932065	0.0932065	0.0932065	4	Primary
#NUM!			4	Primary
#NUM!			3	Primary
#NUM!			4	Primary
0.00903817	0.0088872	0.00924761	2	Primary
#NUM!			2	Primary
#NUM!			2	Primary
#NUM!			2	Relapse
0.00834438	0.00474738	0.0142603	3	Primary
#NUM!			2	Primary
0.023244	0.023244	0.023244	2	Primary
#NUM!			2	Metastasis
0.0107462	0.00366444	0.0173228	2	Primary
0.0118894	0.00805467	0.0149582	3	Relapse
0.0447819	0.0447819	0.0447819	2	Primary
0.0107459	0.00377335	0.0187617	2	Relapse
#NUM!			2	Primary
0.159094	0.115689	0.173637	2	Primary
#NUM!			2	Primary
0.0484675	0.0484675	0.0484675	2	Primary
0.00713853	0.00713853	0.00713853	2	Primary
#NUM!			2	Primary
#NUM!			2	Primary
0	0	0	3	Relapse
0.191005	0.16311	0.209934	4	Relapse
0	0	0	2	Relapse
0.0632924	0.0548018	0.0712519	2	Relapse
0.113745	0.113745	0.113745	2	Relapse
0.0068309	0.00245738	0.010633	3	Relapse
0.0258455	0.00590686	0.0309919	3	Relapse
0.205398	0.205196	0.259304	2	Relapse
0.118722	0	0.172489	2	Relapse
0	0	0	2	Relapse
0.0436135	0.0050673	0.0848286	2	Relapse
0.0244564	0.0244564	0.0244564	2	Relapse
0.022022	0.0100882	0.0292118	3	Relapse
0.0499073	0.0308042	0.092615	2	Relapse
#NUM!			4	Relapse
0.0219822	0	0.0432009	2	Relapse
#NUM!			2	Relapse
0.141187	0.0332912	0.243616	2	Relapse
0.0225324	0	0.0416114	2	Relapse
0.224901	0.164455	0.324202	2	Relapse
0.0966471	0.0180606	0.195735	2	Relapse
#NUM!			2	Primary
#NUM!			3	Primary
#NUM!			3	Primary
0	0	0	3	Primary
#NUM!			3	Primary
#NUM!			2	Primary
#NUM!			3	Primary
#NUM!			3	Primary
#NUM!			4	Primary
#NUM!			3	Primary
#NUM!			3	Primary
0	0	0	3	Primary
#NUM!			3	Primary
#NUM!			3	Primary

## Sheet: 2b_MRCA
MRCA	MRCA.lower	MRCA.upper	Rounded.ploidy	Time
0.254979	0.222788	0.281378	3	Relapse			Wilcoxon rank sum test with continuity correction		Wilcoxon rank sum test with continuity correction		Wilcoxon rank sum exact test
0.159956	0.1384	0.176997	2	Primary
0.301118	0.262716	0.336414	4	Primary			data: to.plot[to.plot$Time == "Primary", ]$MRCA and to.plot[to.plot$Time == "Metastasis", ]$MRCA		data: to.plot[to.plot$Time == "Primary", ]$MRCA and to.plot[to.plot$Time == "Relapse", ]$MRCA		data: to.plot[to.plot$Time == "Metastasis", ]$MRCA and to.plot[to.plot$Time == "Relapse", ]$MRCA
0.0713972	0.0619292	0.081321	2	Primary			W = 228, p-value = 0.7198		W = 373, p-value = 7.412e-07		W = 33, p-value = 0.002059
0.0887556	0.0705077	0.10698	2	Relapse			alternative hypothesis: true location shift is not equal to 0		alternative hypothesis: true location shift is not equal to 0		alternative hypothesis: true location shift is not equal to 0
0.250381	0.225635	0.289374	3	Relapse			95 percent confidence interval:		95 percent confidence interval:		95 percent confidence interval:
0.637708	0.569788	0.732733	4	Primary			-0.07019807 0.13866001		-0.4285782 -0.1764698		-0.6043448 -0.1156819
0.0730934	0.0653433	0.0879561	2	Primary			sample estimates:		sample estimates:		sample estimates:
0.264734	0.241625	0.310008	2	Primary			difference in location		difference in location		difference in location
0.147024	0.131321	0.167416	3	Primary			0.02373285		-0.3018853		-0.3439615
0.386533	0.342117	0.441574	3	Primary
0.195485	0.170938	0.227096	2	Primary
0.123359	0.105972	0.143066	4	Primary
0.198739	0.175253	0.227356	2	Primary
0.202345	0.177774	0.233019	3	Primary
0.432726	0.390577	0.50643	2	Primary
0.199943	0.177865	0.23567	3	Primary
0.17207	0.151765	0.19379	2	Metastasis
0.350336	0.304616	0.386579	3	Primary
0.0560793	0.0477262	0.0688489	2	Metastasis
0.580127	0.51521	0.652306	3	Primary
0.116042	0.104523	0.134278	3	Relapse
0.329681	0.293167	0.377378	3	Primary
0.015689	0.0102246	0.0223819	4	Primary
0.189947	0.169188	0.218376	3	Relapse
0.00996008	0.00802362	0.0125248	3	Primary
0.126033	0.110713	0.144398	2	Metastasis
0.336493	0.301673	0.377494	2	Relapse
0.0971783	0.0839248	0.111714	4	Relapse
0.210037	0.1887	0.254691	3	Primary
0.0953213	0.0836215	0.117173	2	Metastasis
0.134303	0.119894	0.158502	2	Metastasis
0.216602	0.188994	0.240829	2	Primary
0.174998	0.157603	0.201678	2	Metastasis
0.286885	0.253474	0.319417	2	Relapse
0.288772	0.258618	0.32935	2	Primary
0.430261	0.383602	0.487969	2	Primary
0.00462904	0.00214885	0.00740469	3	Primary
0.465497	0.413459	0.516798	3	Relapse
0.239336	0.211189	0.285072	2	Primary
0.361848	0.323614	0.416689	2	Primary
0.032383	0.0275494	0.0394636	4	Primary
0.406616	0.375166	0.480838	4	Primary
0.198692	0.176879	0.227869	4	Primary
0.0248586	0.020326	0.0296633	3	Primary
0.0765061	0.0663407	0.0919936	4	Primary
0.105693	0.0984689	0.129378	2	Primary
0.248981	0.224397	0.288893	2	Primary
0.157058	0.137104	0.176162	2	Primary
0.0119176	0.00689168	0.0158201	2	Relapse
0.113558	0.100128	0.13344	3	Primary
0.0821625	0.0715266	0.0966958	2	Primary
0.25539	0.221419	0.286904	2	Primary
0.0826694	0.073831	0.0982757	2	Metastasis
0.172903	0.146808	0.196072	2	Primary
0.469995	0.42074	0.539938	3	Relapse
0.428433	0.391018	0.497341	2	Primary
0.0894539	0.0742223	0.107378	2	Relapse
0.0407464	0.0338103	0.0478953	2	Primary
0.398822	0.362319	0.466982	2	Primary
0.100489	0.0890963	0.11401	2	Primary
0.276915	0.247659	0.322287	2	Primary
0.22898	0.200999	0.266122	2	Primary
0.131229	0.117166	0.152886	2	Primary
0.135299	0.122089	0.156763	2	Primary
0.798765	0.725201	0.917374	3	Relapse
1.08547	0.944821	1.19889	4	Relapse
0.590208	0.509265	0.655305	2	Relapse
0.440394	0.400463	0.500619	2	Relapse
0.381379	0.336821	0.425062	2	Relapse
0.171761	0.151342	0.206713	3	Relapse
0.959651	0.842095	1.06666	3	Relapse
0.507566	0.458163	0.57821	2	Relapse
1.36322	1.21607	1.55681	2	Relapse
0.860776	0.767314	0.9677	2	Relapse
0.449069	0.397572	0.497718	2	Relapse
0.679972	0.608073	0.762365	2	Relapse
1.23033	1.09482	1.35161	3	Relapse
0.35576	0.317996	0.405585	2	Relapse
0.776415	0.697237	0.865077	4	Relapse
0.746448	0.66589	0.838007	2	Relapse
0.062367	0.0526645	0.069065	2	Relapse
0.624017	0.549877	0.695871	2	Relapse
0.549998	0.494879	0.628634	2	Relapse
0.931373	0.846941	1.05261	2	Relapse
0.541685	0.483299	0.611794	2	Relapse
0.00977419	0.00709967	0.0123957	2	Primary
0.0124138	0.00930719	0.0157123	3	Primary
0.00881069	0.006005	0.0120677	3	Primary
0.0443435	0.0384769	0.0508727	3	Primary
0.00671884	0.00485689	0.00945305	3	Primary
0.0248145	0.0191426	0.0289584	2	Primary
0.00881333	0.00514505	0.0116622	3	Primary
0.0107059	0.00801688	0.0132924	3	Primary
0.0266083	0.0187373	0.0335629	4	Primary
0.00947523	0.00761325	0.0115259	3	Primary
0.0235222	0.0194586	0.0287825	3	Primary
0.0441685	0.0372842	0.054917	3	Primary
0.0100195	0.00648379	0.013636	3	Primary
0.038809	0.030404	0.0449134	3	Primary

## Sheet: d
Sample	MRCA.time	Diagnosis	Signature	Exposure
NBE1	Late	Relapse	SBS3	0.217445
NBE2	Late	Primary	SBS3	0
NBE3	Late	Primary	SBS3	0
NBE4	Late	Primary	SBS3	0
NBE5	Late	Relapse	SBS3	0
NBE6	Late	Relapse	SBS3	0
NBE7	Late	Primary	SBS3	0
NBE8	Late	Primary	SBS3	0.392837
NBE9	Late	Primary	SBS3	0
NBE10	Late	Primary	SBS3	0
NBE11	Late	Primary	SBS3	0
NBE12	Late	Primary	SBS3	0
NBE13	Late	Primary	SBS3	0
NBE14	Late	Primary	SBS3	0
NBE15	Late	Primary	SBS3	0
NBE16	Late	Primary	SBS3	0
NBE17	Late	Primary	SBS3	0.331011
NBE18	Late	Primary	SBS3	0.384372
NBE19	Late	Primary	SBS3	0
NBE20	Late	Primary	SBS3	0
NBE21	Late	Primary	SBS3	0.33514
NBE22	Late	Relapse	SBS3	0
NBE23	Late	Primary	SBS3	0.464324
NBE24	Early	Primary	SBS3	0
NBE25	Late	Relapse	SBS3	0.432356
NBE26	Early	Primary	SBS3	0
NBE27	Late	Primary	SBS3	0.361094
NBE28	Late	Relapse	SBS3	0
NBE29	Late	Relapse	SBS3	0.256909
NBE30	Late	Primary	SBS3	0
NBE31	Late	Primary	SBS3	0
NBE32	Late	Primary	SBS3	0
NBE33	Late	Primary	SBS3	0
NBE34	Late	Primary	SBS3	0
NBE35	Late	Relapse	SBS3	0
NBE36	Late	Primary	SBS3	0
NBE37	Late	Primary	SBS3	0
NBE38	Early	Primary	SBS3	0
NBE39	Late	Relapse	SBS3	0.238175
NBE40	Late	Primary	SBS3	0
NBE41	Late	Primary	SBS3	0.336257
NBE42	Early	Primary	SBS3	0
NBE43	Late	Primary	SBS3	0.362926
NBE44	Late	Primary	SBS3	0.314032
NBE45	Early	Primary	SBS3	0
NBE46	Late	Primary	SBS3	0
NBE47	Late	Primary	SBS3	0.259448
NBE48	Late	Primary	SBS3	0.459361
NBE49	Late	Primary	SBS3	0.243503
NBE50	Early	Relapse	SBS3	0
NBE51	Late	Primary	SBS3	0
NBE52	Late	Primary	SBS3	0
NBE53	Late	Primary	SBS3	0.328764
NBE54	Late	Primary	SBS3	0
NBE55	Late	Primary	SBS3	0.393339
NBE56	Late	Relapse	SBS3	0.277648
NBE57	Late	Primary	SBS3	0
NBE58	Late	Relapse	SBS3	0
NBE59	Early	Primary	SBS3	0
NBE60	Late	Primary	SBS3	0
NBE61	Late	Primary	SBS3	0
NBE62	Late	Primary	SBS3	0
NBE63	Late	Primary	SBS3	0
NBE64	Late	Primary	SBS3	0
NBE65	Late	Primary	SBS3	0
NBE66	Late	Relapse	SBS3	0.254801
NBE67	Late	Relapse	SBS3	0.435388
NBE68	Late	Relapse	SBS3	0.448713
NBE69	Late	Relapse	SBS3	0.6567
NBE70	Late	Relapse	SBS3	0
NBE71	Late	Relapse	SBS3	0.707188
NBE72	Late	Relapse	SBS3	0.491202
NBE73	Late	Relapse	SBS3	0.415334
NBE74	Late	Relapse	SBS3	0
NBE75	Late	Relapse	SBS3	0.578154
NBE76	Late	Relapse	SBS3	0.573252
NBE77	Late	Relapse	SBS3	0
NBE78	Late	Relapse	SBS3	0.510212
NBE79	Late	Relapse	SBS3	0.398273
NBE80	Late	Relapse	SBS3	0.380642
NBE81	Late	Relapse	SBS3	0
NBE82	Late	Relapse	SBS3	0.518842
NBE83	Late	Relapse	SBS3	0.583811
NBE84	Late	Relapse	SBS3	0.599993
NBE85	Late	Relapse	SBS3	0.281325
NBE86	Late	Relapse	SBS3	0
NBE87	Early	Primary	SBS3	0.378608
NBE88	Early	Primary	SBS3	0
NBE89	Early	Primary	SBS3	0
NBE90	Early	Primary	SBS3	0.349131
NBE91	Early	Primary	SBS3	0
NBE92	Early	Primary	SBS3	0
NBE93	Early	Primary	SBS3	0
NBE94	Early	Primary	SBS3	0
NBE95	Early	Primary	SBS3	0
NBE96	Early	Primary	SBS3	0.331978
NBE97	Early	Primary	SBS3	0.273715
NBE98	Early	Primary	SBS3	0
NBE99	Early	Primary	SBS3	0
NBE100	Early	Primary	SBS3	0
NBE1	Late	Relapse	SBS18	0.313658
NBE2	Late	Primary	SBS18	0.57633
NBE3	Late	Primary	SBS18	0.742755
NBE4	Late	Primary	SBS18	0.366502
NBE5	Late	Relapse	SBS18	0.655658
NBE6	Late	Relapse	SBS18	0
NBE7	Late	Primary	SBS18	0.895004
NBE8	Late	Primary	SBS18	0.325311
NBE9	Late	Primary	SBS18	0.541852
NBE10	Late	Primary	SBS18	0.149299
NBE11	Late	Primary	SBS18	0.28202
NBE12	Late	Primary	SBS18	0.809556
NBE13	Late	Primary	SBS18	0.676313
NBE14	Late	Primary	SBS18	0.885525
NBE15	Late	Primary	SBS18	0.174562
NBE16	Late	Primary	SBS18	0.478387
NBE17	Late	Primary	SBS18	0
NBE18	Late	Primary	SBS18	0.125198
NBE19	Late	Primary	SBS18	0.444876
NBE20	Late	Primary	SBS18	0.218794
NBE21	Late	Primary	SBS18	0.573702
NBE22	Late	Relapse	SBS18	0.154252
NBE23	Late	Primary	SBS18	0.121862
NBE24	Early	Primary	SBS18	0.414356
NBE25	Late	Relapse	SBS18	0.0714781
NBE26	Early	Primary	SBS18	0.116
NBE27	Late	Primary	SBS18	0.404879
NBE28	Late	Relapse	SBS18	0.296938
NBE29	Late	Relapse	SBS18	0.311634
NBE30	Late	Primary	SBS18	0.508576
NBE31	Late	Primary	SBS18	0.624436
NBE32	Late	Primary	SBS18	0.854939
NBE33	Late	Primary	SBS18	0.796538
NBE34	Late	Primary	SBS18	0.379677
NBE35	Late	Relapse	SBS18	0.1197
NBE36	Late	Primary	SBS18	0.219892
NBE37	Late	Primary	SBS18	0.194833
NBE38	Early	Primary	SBS18	0
NBE39	Late	Relapse	SBS18	0.162217
NBE40	Late	Primary	SBS18	0.118087
NBE41	Late	Primary	SBS18	0.542462
NBE42	Early	Primary	SBS18	0.277336
NBE43	Late	Primary	SBS18	0.436193
NBE44	Late	Primary	SBS18	0.349278
NBE45	Early	Primary	SBS18	0
NBE46	Late	Primary	SBS18	0.874699
NBE47	Late	Primary	SBS18	0.35257
NBE48	Late	Primary	SBS18	0.253096
NBE49	Late	Primary	SBS18	0.381671
NBE50	Early	Relapse	SBS18	0.150969
NBE51	Late	Primary	SBS18	0.244006
NBE52	Late	Primary	SBS18	0.676856
NBE53	Late	Primary	SBS18	0.208891
NBE54	Late	Primary	SBS18	0.770416
NBE55	Late	Primary	SBS18	0.151716
NBE56	Late	Relapse	SBS18	0.0947435
NBE57	Late	Primary	SBS18	0.699243
NBE58	Late	Relapse	SBS18	0.5287
NBE59	Early	Primary	SBS18	0.274402
NBE60	Late	Primary	SBS18	0.343926
NBE61	Late	Primary	SBS18	0.482244
NBE62	Late	Primary	SBS18	0.179873
NBE63	Late	Primary	SBS18	0.826985
NBE64	Late	Primary	SBS18	0.535072
NBE65	Late	Primary	SBS18	0.67919
NBE66	Late	Relapse	SBS18	0.361319
NBE67	Late	Relapse	SBS18	0
NBE68	Late	Relapse	SBS18	0.388074
NBE69	Late	Relapse	SBS18	0.195544
NBE70	Late	Relapse	SBS18	0.132715
NBE71	Late	Relapse	SBS18	0.186346
NBE72	Late	Relapse	SBS18	0.250371
NBE73	Late	Relapse	SBS18	0.307331
NBE74	Late	Relapse	SBS18	0.238905
NBE75	Late	Relapse	SBS18	0.21112
NBE76	Late	Relapse	SBS18	0.130921
NBE77	Late	Relapse	SBS18	0.594312
NBE78	Late	Relapse	SBS18	0.114052
NBE79	Late	Relapse	SBS18	0.232954
NBE80	Late	Relapse	SBS18	0.383812
NBE81	Late	Relapse	SBS18	0.517614
NBE82	Late	Relapse	SBS18	0.215886
NBE83	Late	Relapse	SBS18	0.27328
NBE84	Late	Relapse	SBS18	0.287802
NBE85	Late	Relapse	SBS18	0.218845
NBE86	Late	Relapse	SBS18	0.374309
NBE87	Early	Primary	SBS18	0.131366
NBE88	Early	Primary	SBS18	0
NBE89	Early	Primary	SBS18	0
NBE90	Early	Primary	SBS18	0
NBE91	Early	Primary	SBS18	0
NBE92	Early	Primary	SBS18	0.21222
NBE93	Early	Primary	SBS18	0.120479
NBE94	Early	Primary	SBS18	0.116806
NBE95	Early	Primary	SBS18	0.340074
NBE96	Early	Primary	SBS18	0
NBE97	Early	Primary	SBS18	0
NBE98	Early	Primary	SBS18	0
NBE99	Early	Primary	SBS18	0.160931
NBE100	Early	Primary	SBS18	0.111229
NBE1	Late	Relapse	SBS31	0
NBE2	Late	Primary	SBS31	0
NBE3	Late	Primary	SBS31	0
NBE4	Late	Primary	SBS31	0
NBE5	Late	Relapse	SBS31	0
NBE6	Late	Relapse	SBS31	0
NBE7	Late	Primary	SBS31	0
NBE8	Late	Primary	SBS31	0
NBE9	Late	Primary	SBS31	0
NBE10	Late	Primary	SBS31	0
NBE11	Late	Primary	SBS31	0
NBE12	Late	Primary	SBS31	0
NBE13	Late	Primary	SBS31	0
NBE14	Late	Primary	SBS31	0
NBE15	Late	Primary	SBS31	0
NBE16	Late	Primary	SBS31	0
NBE17	Late	Primary	SBS31	0
NBE18	Late	Primary	SBS31	0
NBE19	Late	Primary	SBS31	0
NBE20	Late	Primary	SBS31	0
NBE21	Late	Primary	SBS31	0
NBE22	Late	Relapse	SBS31	0.751984
NBE23	Late	Primary	SBS31	0
NBE24	Early	Primary	SBS31	0
NBE25	Late	Relapse	SBS31	0.148513
NBE26	Early	Primary	SBS31	0
NBE27	Late	Primary	SBS31	0
NBE28	Late	Relapse	SBS31	0.475094
NBE29	Late	Relapse	SBS31	0
NBE30	Late	Primary	SBS31	0
NBE31	Late	Primary	SBS31	0
NBE32	Late	Primary	SBS31	0
NBE33	Late	Primary	SBS31	0
NBE34	Late	Primary	SBS31	0
NBE35	Late	Relapse	SBS31	0.548198
NBE36	Late	Primary	SBS31	0
NBE37	Late	Primary	SBS31	0
NBE38	Early	Primary	SBS31	0.179313
NBE39	Late	Relapse	SBS31	0.160198
NBE40	Late	Primary	SBS31	0
NBE41	Late	Primary	SBS31	0
NBE42	Early	Primary	SBS31	0
NBE43	Late	Primary	SBS31	0
NBE44	Late	Primary	SBS31	0
NBE45	Early	Primary	SBS31	0.140935
NBE46	Late	Primary	SBS31	0
NBE47	Late	Primary	SBS31	0
NBE48	Late	Primary	SBS31	0
NBE49	Late	Primary	SBS31	0
NBE50	Early	Relapse	SBS31	0
NBE51	Late	Primary	SBS31	0
NBE52	Late	Primary	SBS31	0
NBE53	Late	Primary	SBS31	0
NBE54	Late	Primary	SBS31	0
NBE55	Late	Primary	SBS31	0
NBE56	Late	Relapse	SBS31	0.372216
NBE57	Late	Primary	SBS31	0
NBE58	Late	Relapse	SBS31	0
NBE59	Early	Primary	SBS31	0
NBE60	Late	Primary	SBS31	0
NBE61	Late	Primary	SBS31	0
NBE62	Late	Primary	SBS31	0
NBE63	Late	Primary	SBS31	0
NBE64	Late	Primary	SBS31	0
NBE65	Late	Primary	SBS31	0
NBE66	Late	Relapse	SBS31	0.174687
NBE67	Late	Relapse	SBS31	0.41753
NBE68	Late	Relapse	SBS31	0
NBE69	Late	Relapse	SBS31	0
NBE70	Late	Relapse	SBS31	0
NBE71	Late	Relapse	SBS31	0
NBE72	Late	Relapse	SBS31	0.151824
NBE73	Late	Relapse	SBS31	0.0871539
NBE74	Late	Relapse	SBS31	0.711381
NBE75	Late	Relapse	SBS31	0
NBE76	Late	Relapse	SBS31	0
NBE77	Late	Relapse	SBS31	0.30217
NBE78	Late	Relapse	SBS31	0.270763
NBE79	Late	Relapse	SBS31	0.289661
NBE80	Late	Relapse	SBS31	0.126116
NBE81	Late	Relapse	SBS31	0
NBE82	Late	Relapse	SBS31	0
NBE83	Late	Relapse	SBS31	0
NBE84	Late	Relapse	SBS31	0
NBE85	Late	Relapse	SBS31	0.478743
NBE86	Late	Relapse	SBS31	0.319048
NBE87	Early	Primary	SBS31	0
NBE88	Early	Primary	SBS31	0
NBE89	Early	Primary	SBS31	0.149328
NBE90	Early	Primary	SBS31	0
NBE91	Early	Primary	SBS31	0.192415
NBE92	Early	Primary	SBS31	0
NBE93	Early	Primary	SBS31	0
NBE94	Early	Primary	SBS31	0
NBE95	Early	Primary	SBS31	0
NBE96	Early	Primary	SBS31	0
NBE97	Early	Primary	SBS31	0
NBE98	Early	Primary	SBS31	0
NBE99	Early	Primary	SBS31	0
NBE100	Early	Primary	SBS31	0.101204
NBE1	Late	Relapse	SBS43	0
NBE2	Late	Primary	SBS43	0
NBE3	Late	Primary	SBS43	0
NBE4	Late	Primary	SBS43	0
NBE5	Late	Relapse	SBS43	0
NBE6	Late	Relapse	SBS43	0
NBE7	Late	Primary	SBS43	0
NBE8	Late	Primary	SBS43	0
NBE9	Late	Primary	SBS43	0
NBE10	Late	Primary	SBS43	0
NBE11	Late	Primary	SBS43	0
NBE12	Late	Primary	SBS43	0
NBE13	Late	Primary	SBS43	0
NBE14	Late	Primary	SBS43	0
NBE15	Late	Primary	SBS43	0
NBE16	Late	Primary	SBS43	0
NBE17	Late	Primary	SBS43	0
NBE18	Late	Primary	SBS43	0
NBE19	Late	Primary	SBS43	0
NBE20	Late	Primary	SBS43	0
NBE21	Late	Primary	SBS43	0
NBE22	Late	Relapse	SBS43	0
NBE23	Late	Primary	SBS43	0
NBE24	Early	Primary	SBS43	0
NBE25	Late	Relapse	SBS43	0
NBE26	Early	Primary	SBS43	0.056942
NBE27	Late	Primary	SBS43	0
NBE28	Late	Relapse	SBS43	0
NBE29	Late	Relapse	SBS43	0
NBE30	Late	Primary	SBS43	0
NBE31	Late	Primary	SBS43	0
NBE32	Late	Primary	SBS43	0
NBE33	Late	Primary	SBS43	0
NBE34	Late	Primary	SBS43	0
NBE35	Late	Relapse	SBS43	0
NBE36	Late	Primary	SBS43	0
NBE37	Late	Primary	SBS43	0
NBE38	Early	Primary	SBS43	0.12467
NBE39	Late	Relapse	SBS43	0
NBE40	Late	Primary	SBS43	0
NBE41	Late	Primary	SBS43	0
NBE42	Early	Primary	SBS43	0.0806978
NBE43	Late	Primary	SBS43	0
NBE44	Late	Primary	SBS43	0
NBE45	Early	Primary	SBS43	0.070852
NBE46	Late	Primary	SBS43	0
NBE47	Late	Primary	SBS43	0
NBE48	Late	Primary	SBS43	0
NBE49	Late	Primary	SBS43	0
NBE50	Early	Relapse	SBS43	0.0900932
NBE51	Late	Primary	SBS43	0
NBE52	Late	Primary	SBS43	0
NBE53	Late	Primary	SBS43	0
NBE54	Late	Primary	SBS43	0
NBE55	Late	Primary	SBS43	0
NBE56	Late	Relapse	SBS43	0
NBE57	Late	Primary	SBS43	0
NBE58	Late	Relapse	SBS43	0
NBE59	Early	Primary	SBS43	0
NBE60	Late	Primary	SBS43	0
NBE61	Late	Primary	SBS43	0
NBE62	Late	Primary	SBS43	0
NBE63	Late	Primary	SBS43	0
NBE64	Late	Primary	SBS43	0
NBE65	Late	Primary	SBS43	0
NBE66	Late	Relapse	SBS43	0
NBE67	Late	Relapse	SBS43	0
NBE68	Late	Relapse	SBS43	0
NBE69	Late	Relapse	SBS43	0
NBE70	Late	Relapse	SBS43	0
NBE71	Late	Relapse	SBS43	0
NBE72	Late	Relapse	SBS43	0
NBE73	Late	Relapse	SBS43	0
NBE74	Late	Relapse	SBS43	0
NBE75	Late	Relapse	SBS43	0
NBE76	Late	Relapse	SBS43	0
NBE77	Late	Relapse	SBS43	0
NBE78	Late	Relapse	SBS43	0
NBE79	Late	Relapse	SBS43	0
NBE80	Late	Relapse	SBS43	0
NBE81	Late	Relapse	SBS43	0
NBE82	Late	Relapse	SBS43	0.0686384
NBE83	Late	Relapse	SBS43	0
NBE84	Late	Relapse	SBS43	0
NBE85	Late	Relapse	SBS43	0
NBE86	Late	Relapse	SBS43	0
NBE87	Early	Primary	SBS43	0.170293
NBE88	Early	Primary	SBS43	0.150691
NBE89	Early	Primary	SBS43	0.104074
NBE90	Early	Primary	SBS43	0
NBE91	Early	Primary	SBS43	0.227579
NBE92	Early	Primary	SBS43	0.0808936
NBE93	Early	Primary	SBS43	0.100924
NBE94	Early	Primary	SBS43	0.130383
NBE95	Early	Primary	SBS43	0.142669
NBE96	Early	Primary	SBS43	0.143984
NBE97	Early	Primary	SBS43	0.0765416
NBE98	Early	Primary	SBS43	0.0478146
NBE99	Early	Primary	SBS43	0.117581
NBE100	Early	Primary	SBS43	0.0783173
NBE1	Late	Relapse	Clock	0.468897
NBE2	Late	Primary	Clock	0.42367
NBE3	Late	Primary	Clock	0.257245
NBE4	Late	Primary	Clock	0.633498
NBE5	Late	Relapse	Clock	0.344342
NBE6	Late	Relapse	Clock	1
NBE7	Late	Primary	Clock	0.104996
NBE8	Late	Primary	Clock	0.281852
NBE9	Late	Primary	Clock	0.458148
NBE10	Late	Primary	Clock	0.850701
NBE11	Late	Primary	Clock	0.71798
NBE12	Late	Primary	Clock	0.190444
NBE13	Late	Primary	Clock	0.323687
NBE14	Late	Primary	Clock	0.114475
NBE15	Late	Primary	Clock	0.825438
NBE16	Late	Primary	Clock	0.521613
NBE17	Late	Primary	Clock	0.668989
NBE18	Late	Primary	Clock	0.49043
NBE19	Late	Primary	Clock	0.555124
NBE20	Late	Primary	Clock	0.781206
NBE21	Late	Primary	Clock	0.0911581
NBE22	Late	Relapse	Clock	0.0937641
NBE23	Late	Primary	Clock	0.413815
NBE24	Early	Primary	Clock	0.585644
NBE25	Late	Relapse	Clock	0.347652
NBE26	Early	Primary	Clock	0.827057
NBE27	Late	Primary	Clock	0.234027
NBE28	Late	Relapse	Clock	0.227968
NBE29	Late	Relapse	Clock	0.431458
NBE30	Late	Primary	Clock	0.491424
NBE31	Late	Primary	Clock	0.375564
NBE32	Late	Primary	Clock	0.145061
NBE33	Late	Primary	Clock	0.203462
NBE34	Late	Primary	Clock	0.620323
NBE35	Late	Relapse	Clock	0.332101
NBE36	Late	Primary	Clock	0.780108
NBE37	Late	Primary	Clock	0.805167
NBE38	Early	Primary	Clock	0.696017
NBE39	Late	Relapse	Clock	0.439411
NBE40	Late	Primary	Clock	0.881913
NBE41	Late	Primary	Clock	0.121282
NBE42	Early	Primary	Clock	0.641967
NBE43	Late	Primary	Clock	0.20088
NBE44	Late	Primary	Clock	0.336691
NBE45	Early	Primary	Clock	0.788213
NBE46	Late	Primary	Clock	0.125301
NBE47	Late	Primary	Clock	0.387982
NBE48	Late	Primary	Clock	0.287543
NBE49	Late	Primary	Clock	0.374827
NBE50	Early	Relapse	Clock	0.758938
NBE51	Late	Primary	Clock	0.755994
NBE52	Late	Primary	Clock	0.323144
NBE53	Late	Primary	Clock	0.462344
NBE54	Late	Primary	Clock	0.229584
NBE55	Late	Primary	Clock	0.454946
NBE56	Late	Relapse	Clock	0.255393
NBE57	Late	Primary	Clock	0.300757
NBE58	Late	Relapse	Clock	0.4713
NBE59	Early	Primary	Clock	0.725598
NBE60	Late	Primary	Clock	0.656074
NBE61	Late	Primary	Clock	0.517756
NBE62	Late	Primary	Clock	0.820127
NBE63	Late	Primary	Clock	0.173015
NBE64	Late	Primary	Clock	0.464928
NBE65	Late	Primary	Clock	0.32081
NBE66	Late	Relapse	Clock	0.209193
NBE67	Late	Relapse	Clock	0.147082
NBE68	Late	Relapse	Clock	0.163213
NBE69	Late	Relapse	Clock	0.147756
NBE70	Late	Relapse	Clock	0.867285
NBE71	Late	Relapse	Clock	0.106466
NBE72	Late	Relapse	Clock	0.106603
NBE73	Late	Relapse	Clock	0.190182
NBE74	Late	Relapse	Clock	0.0497134
NBE75	Late	Relapse	Clock	0.210725
NBE76	Late	Relapse	Clock	0.295827
NBE77	Late	Relapse	Clock	0.103518
NBE78	Late	Relapse	Clock	0.104973
NBE79	Late	Relapse	Clock	0.0791119
NBE80	Late	Relapse	Clock	0.109431
NBE81	Late	Relapse	Clock	0.482386
NBE82	Late	Relapse	Clock	0.196633
NBE83	Late	Relapse	Clock	0.142909
NBE84	Late	Relapse	Clock	0.112205
NBE85	Late	Relapse	Clock	0.0210863
NBE86	Late	Relapse	Clock	0.306643
NBE87	Early	Primary	Clock	0.319733
NBE88	Early	Primary	Clock	0.849309
NBE89	Early	Primary	Clock	0.746597
NBE90	Early	Primary	Clock	0.650869
NBE91	Early	Primary	Clock	0.580007
NBE92	Early	Primary	Clock	0.706886
NBE93	Early	Primary	Clock	0.778597
NBE94	Early	Primary	Clock	0.752811
NBE95	Early	Primary	Clock	0.517257
NBE96	Early	Primary	Clock	0.524038
NBE97	Early	Primary	Clock	0.649744
NBE98	Early	Primary	Clock	0.952185
NBE99	Early	Primary	Clock	0.721488
NBE100	Early	Primary	Clock	0.709249

## Sheet: e
Sample	MRCA.time	Diagnosis	Signature	Exposure
NBE1	Late	Relapse	SBS3	0
NBE2	Late	Primary	SBS3	0
NBE3	Late	Primary	SBS3	0
NBE4	Late	Primary	SBS3	0
NBE5	Late	Relapse	SBS3	0
NBE6	Late	Relapse	SBS3	0.184719
NBE7	Late	Primary	SBS3	0
NBE8	Late	Primary	SBS3	0
NBE9	Late	Primary	SBS3	0
NBE10	Late	Primary	SBS3	0
NBE11	Late	Primary	SBS3	0
NBE12	Late	Primary	SBS3	0
NBE13	Late	Primary	SBS3	0
NBE14	Late	Primary	SBS3	0
NBE15	Late	Primary	SBS3	0
NBE16	Late	Primary	SBS3	0
NBE17	Late	Primary	SBS3	0
NBE18	Late	Primary	SBS3	0.510567
NBE19	Late	Primary	SBS3	0
NBE20	Late	Primary	SBS3	0
NBE21	Late	Primary	SBS3	0.289312
NBE22	Late	Relapse	SBS3	0
NBE23	Late	Primary	SBS3	0.364405
NBE24	Early	Primary	SBS3	0
NBE25	Late	Relapse	SBS3	0.486953
NBE26	Early	Primary	SBS3	0
NBE27	Late	Primary	SBS3	0
NBE28	Late	Relapse	SBS3	0
NBE29	Late	Relapse	SBS3	0.172406
NBE30	Late	Primary	SBS3	0
NBE31	Late	Primary	SBS3	0
NBE32	Late	Primary	SBS3	0
NBE33	Late	Primary	SBS3	0
NBE34	Late	Primary	SBS3	0
NBE35	Late	Relapse	SBS3	0
NBE36	Late	Primary	SBS3	0
NBE37	Late	Primary	SBS3	0
NBE38	Early	Primary	SBS3	0
NBE39	Late	Relapse	SBS3	0
NBE40	Late	Primary	SBS3	0
NBE41	Late	Primary	SBS3	0
NBE42	Early	Primary	SBS3	0
NBE43	Late	Primary	SBS3	0
NBE44	Late	Primary	SBS3	0
NBE45	Early	Primary	SBS3	0
NBE46	Late	Primary	SBS3	0
NBE47	Late	Primary	SBS3	0
NBE48	Late	Primary	SBS3	0.3812
NBE49	Late	Primary	SBS3	0
NBE50	Early	Relapse	SBS3	0
NBE51	Late	Primary	SBS3	0.271483
NBE52	Late	Primary	SBS3	0
NBE53	Late	Primary	SBS3	0
NBE54	Late	Primary	SBS3	0
NBE55	Late	Primary	SBS3	0.398832
NBE56	Late	Relapse	SBS3	0
NBE57	Late	Primary	SBS3	0
NBE58	Late	Relapse	SBS3	0
NBE59	Early	Primary	SBS3	0
NBE60	Late	Primary	SBS3	0
NBE61	Late	Primary	SBS3	0
NBE62	Late	Primary	SBS3	0
NBE63	Late	Primary	SBS3	0
NBE64	Late	Primary	SBS3	0
NBE65	Late	Primary	SBS3	0
NBE66	Late	Relapse	SBS3	0.322038
NBE67	Late	Relapse	SBS3	0
NBE68	Late	Relapse	SBS3	0
NBE69	Late	Relapse	SBS3	0.348348
NBE70	Late	Relapse	SBS3	0
NBE71	Late	Relapse	SBS3	0.458523
NBE72	Late	Relapse	SBS3	0.505077
NBE73	Late	Relapse	SBS3	0.312474
NBE74	Late	Relapse	SBS3	0
NBE75	Late	Relapse	SBS3	0.571702
NBE76	Late	Relapse	SBS3	0.352797
NBE77	Late	Relapse	SBS3	0.42488
NBE78	Late	Relapse	SBS3	0.39354
NBE79	Late	Relapse	SBS3	0.454679
NBE80	Late	Relapse	SBS3	0
NBE81	Late	Relapse	SBS3	0
NBE82	Late	Relapse	SBS3	0
NBE83	Late	Relapse	SBS3	0.36519
NBE84	Late	Relapse	SBS3	0.534441
NBE85	Late	Relapse	SBS3	0
NBE86	Late	Relapse	SBS3	0
NBE87	Early	Primary	SBS3	0
NBE88	Early	Primary	SBS3	0
NBE89	Early	Primary	SBS3	0
NBE90	Early	Primary	SBS3	0.263425
NBE91	Early	Primary	SBS3	0
NBE92	Early	Primary	SBS3	0
NBE93	Early	Primary	SBS3	0
NBE94	Early	Primary	SBS3	0
NBE95	Early	Primary	SBS3	0.258944
NBE96	Early	Primary	SBS3	0
NBE97	Early	Primary	SBS3	0.281763
NBE98	Early	Primary	SBS3	0.337626
NBE99	Early	Primary	SBS3	0
NBE100	Early	Primary	SBS3	0
NBE1	Late	Relapse	SBS18	0.346385
NBE2	Late	Primary	SBS18	0.292707
NBE3	Late	Primary	SBS18	0.208102
NBE4	Late	Primary	SBS18	0.550515
NBE5	Late	Relapse	SBS18	0.237603
NBE6	Late	Relapse	SBS18	0
NBE7	Late	Primary	SBS18	0.571884
NBE8	Late	Primary	SBS18	0.158738
NBE9	Late	Primary	SBS18	0.177626
NBE10	Late	Primary	SBS18	0.133409
NBE11	Late	Primary	SBS18	0.360982
NBE12	Late	Primary	SBS18	0.441783
NBE13	Late	Primary	SBS18	0.536558
NBE14	Late	Primary	SBS18	0.33332
NBE15	Late	Primary	SBS18	0.125413
NBE16	Late	Primary	SBS18	0.285194
NBE17	Late	Primary	SBS18	0
NBE18	Late	Primary	SBS18	0
NBE19	Late	Primary	SBS18	0.337684
NBE20	Late	Primary	SBS18	0
NBE21	Late	Primary	SBS18	0.536841
NBE22	Late	Relapse	SBS18	0
NBE23	Late	Primary	SBS18	0.143454
NBE24	Early	Primary	SBS18	0.11869
NBE25	Late	Relapse	SBS18	0
NBE26	Early	Primary	SBS18	0.129592
NBE27	Late	Primary	SBS18	0.137831
NBE28	Late	Relapse	SBS18	0.232504
NBE29	Late	Relapse	SBS18	0.0962547
NBE30	Late	Primary	SBS18	0.233104
NBE31	Late	Primary	SBS18	0.769129
NBE32	Late	Primary	SBS18	0
NBE33	Late	Primary	SBS18	0.611223
NBE34	Late	Primary	SBS18	0.318232
NBE35	Late	Relapse	SBS18	0.084031
NBE36	Late	Primary	SBS18	0.294884
NBE37	Late	Primary	SBS18	0.290086
NBE38	Early	Primary	SBS18	0
NBE39	Late	Relapse	SBS18	0.127808
NBE40	Late	Primary	SBS18	0
NBE41	Late	Primary	SBS18	0.634195
NBE42	Early	Primary	SBS18	0
NBE43	Late	Primary	SBS18	0.424775
NBE44	Late	Primary	SBS18	0.202242
NBE45	Early	Primary	SBS18	0
NBE46	Late	Primary	SBS18	0.927407
NBE47	Late	Primary	SBS18	0.0783674
NBE48	Late	Primary	SBS18	0.152467
NBE49	Late	Primary	SBS18	0.222038
NBE50	Early	Relapse	SBS18	0.0921762
NBE51	Late	Primary	SBS18	0.248692
NBE52	Late	Primary	SBS18	0.137419
NBE53	Late	Primary	SBS18	0.16812
NBE54	Late	Primary	SBS18	0
NBE55	Late	Primary	SBS18	0.261927
NBE56	Late	Relapse	SBS18	0
NBE57	Late	Primary	SBS18	0.176534
NBE58	Late	Relapse	SBS18	0.092132
NBE59	Early	Primary	SBS18	0.158867
NBE60	Late	Primary	SBS18	0.325409
NBE61	Late	Primary	SBS18	0.377799
NBE62	Late	Primary	SBS18	0.0725043
NBE63	Late	Primary	SBS18	0.746146
NBE64	Late	Primary	SBS18	0.111578
NBE65	Late	Primary	SBS18	0.145118
NBE66	Late	Relapse	SBS18	0.42471
NBE67	Late	Relapse	SBS18	0
NBE68	Late	Relapse	SBS18	0.480158
NBE69	Late	Relapse	SBS18	0.195815
NBE70	Late	Relapse	SBS18	0.224149
NBE71	Late	Relapse	SBS18	0.170175
NBE72	Late	Relapse	SBS18	0.345136
NBE73	Late	Relapse	SBS18	0.23528
NBE74	Late	Relapse	SBS18	0.114228
NBE75	Late	Relapse	SBS18	0.16608
NBE76	Late	Relapse	SBS18	0.212988
NBE77	Late	Relapse	SBS18	0
NBE78	Late	Relapse	SBS18	0.16072
NBE79	Late	Relapse	SBS18	0.160023
NBE80	Late	Relapse	SBS18	0.654806
NBE81	Late	Relapse	SBS18	0
NBE82	Late	Relapse	SBS18	0.319925
NBE83	Late	Relapse	SBS18	0.36407
NBE84	Late	Relapse	SBS18	0.245522
NBE85	Late	Relapse	SBS18	0
NBE86	Late	Relapse	SBS18	0.436971
NBE87	Early	Primary	SBS18	0
NBE88	Early	Primary	SBS18	0
NBE89	Early	Primary	SBS18	0
NBE90	Early	Primary	SBS18	0
NBE91	Early	Primary	SBS18	0.178427
NBE92	Early	Primary	SBS18	0.136858
NBE93	Early	Primary	SBS18	0.238776
NBE94	Early	Primary	SBS18	0.236015
NBE95	Early	Primary	SBS18	0.186927
NBE96	Early	Primary	SBS18	0.218787
NBE97	Early	Primary	SBS18	0.176225
NBE98	Early	Primary	SBS18	0.178961
NBE99	Early	Primary	SBS18	0.213731
NBE100	Early	Primary	SBS18	0.154406
NBE1	Late	Relapse	SBS31	0
NBE2	Late	Primary	SBS31	0
NBE3	Late	Primary	SBS31	0
NBE4	Late	Primary	SBS31	0
NBE5	Late	Relapse	SBS31	0
NBE6	Late	Relapse	SBS31	0
NBE7	Late	Primary	SBS31	0
NBE8	Late	Primary	SBS31	0
NBE9	Late	Primary	SBS31	0
NBE10	Late	Primary	SBS31	0
NBE11	Late	Primary	SBS31	0
NBE12	Late	Primary	SBS31	0
NBE13	Late	Primary	SBS31	0
NBE14	Late	Primary	SBS31	0
NBE15	Late	Primary	SBS31	0
NBE16	Late	Primary	SBS31	0
NBE17	Late	Primary	SBS31	0
NBE18	Late	Primary	SBS31	0
NBE19	Late	Primary	SBS31	0
NBE20	Late	Primary	SBS31	0
NBE21	Late	Primary	SBS31	0
NBE22	Late	Relapse	SBS31	0.981322
NBE23	Late	Primary	SBS31	0
NBE24	Early	Primary	SBS31	0.0867935
NBE25	Late	Relapse	SBS31	0.298655
NBE26	Early	Primary	SBS31	0.127898
NBE27	Late	Primary	SBS31	0
NBE28	Late	Relapse	SBS31	0.285853
NBE29	Late	Relapse	SBS31	0
NBE30	Late	Primary	SBS31	0
NBE31	Late	Primary	SBS31	0
NBE32	Late	Primary	SBS31	0
NBE33	Late	Primary	SBS31	0
NBE34	Late	Primary	SBS31	0
NBE35	Late	Relapse	SBS31	0.299844
NBE36	Late	Primary	SBS31	0
NBE37	Late	Primary	SBS31	0
NBE38	Early	Primary	SBS31	0
NBE39	Late	Relapse	SBS31	0
NBE40	Late	Primary	SBS31	0
NBE41	Late	Primary	SBS31	0
NBE42	Early	Primary	SBS31	0
NBE43	Late	Primary	SBS31	0
NBE44	Late	Primary	SBS31	0.0849538
NBE45	Early	Primary	SBS31	0
NBE46	Late	Primary	SBS31	0
NBE47	Late	Primary	SBS31	0
NBE48	Late	Primary	SBS31	0
NBE49	Late	Primary	SBS31	0
NBE50	Early	Relapse	SBS31	0
NBE51	Late	Primary	SBS31	0
NBE52	Late	Primary	SBS31	0
NBE53	Late	Primary	SBS31	0
NBE54	Late	Primary	SBS31	0
NBE55	Late	Primary	SBS31	0
NBE56	Late	Relapse	SBS31	0.769175
NBE57	Late	Primary	SBS31	0
NBE58	Late	Relapse	SBS31	0
NBE59	Early	Primary	SBS31	0
NBE60	Late	Primary	SBS31	0
NBE61	Late	Primary	SBS31	0
NBE62	Late	Primary	SBS31	0
NBE63	Late	Primary	SBS31	0
NBE64	Late	Primary	SBS31	0
NBE65	Late	Primary	SBS31	0
NBE66	Late	Relapse	SBS31	0
NBE67	Late	Relapse	SBS31	0.263803
NBE68	Late	Relapse	SBS31	0
NBE69	Late	Relapse	SBS31	0
NBE70	Late	Relapse	SBS31	0
NBE71	Late	Relapse	SBS31	0
NBE72	Late	Relapse	SBS31	0
NBE73	Late	Relapse	SBS31	0.253203
NBE74	Late	Relapse	SBS31	0.838464
NBE75	Late	Relapse	SBS31	0
NBE76	Late	Relapse	SBS31	0
NBE77	Late	Relapse	SBS31	0.453604
NBE78	Late	Relapse	SBS31	0.238892
NBE79	Late	Relapse	SBS31	0.320974
NBE80	Late	Relapse	SBS31	0
NBE81	Late	Relapse	SBS31	0
NBE82	Late	Relapse	SBS31	0
NBE83	Late	Relapse	SBS31	0
NBE84	Late	Relapse	SBS31	0.145247
NBE85	Late	Relapse	SBS31	0.190268
NBE86	Late	Relapse	SBS31	0.143876
NBE87	Early	Primary	SBS31	0
NBE88	Early	Primary	SBS31	0
NBE89	Early	Primary	SBS31	0
NBE90	Early	Primary	SBS31	0
NBE91	Early	Primary	SBS31	0
NBE92	Early	Primary	SBS31	0.14349
NBE93	Early	Primary	SBS31	0
NBE94	Early	Primary	SBS31	0.130638
NBE95	Early	Primary	SBS31	0
NBE96	Early	Primary	SBS31	0
NBE97	Early	Primary	SBS31	0
NBE98	Early	Primary	SBS31	0
NBE99	Early	Primary	SBS31	0
NBE100	Early	Primary	SBS31	0
NBE1	Late	Relapse	SBS43	0.106885
NBE2	Late	Primary	SBS43	0
NBE3	Late	Primary	SBS43	0.171838
NBE4	Late	Primary	SBS43	0
NBE5	Late	Relapse	SBS43	0.148897
NBE6	Late	Relapse	SBS43	0
NBE7	Late	Primary	SBS43	0
NBE8	Late	Primary	SBS43	0.11418
NBE9	Late	Primary	SBS43	0.146334
NBE10	Late	Primary	SBS43	0.119539
NBE11	Late	Primary	SBS43	0.0514903
NBE12	Late	Primary	SBS43	0.076131
NBE13	Late	Primary	SBS43	0
NBE14	Late	Primary	SBS43	0.0953462
NBE15	Late	Primary	SBS43	0.1403
NBE16	Late	Primary	SBS43	0.0768354
NBE17	Late	Primary	SBS43	0.0525361
NBE18	Late	Primary	SBS43	0.072546
NBE19	Late	Primary	SBS43	0.117838
NBE20	Late	Primary	SBS43	0.282801
NBE21	Late	Primary	SBS43	0
NBE22	Late	Relapse	SBS43	0
NBE23	Late	Primary	SBS43	0
NBE24	Early	Primary	SBS43	0
NBE25	Late	Relapse	SBS43	0
NBE26	Early	Primary	SBS43	0.0662897
NBE27	Late	Primary	SBS43	0.103564
NBE28	Late	Relapse	SBS43	0.10417
NBE29	Late	Relapse	SBS43	0
NBE30	Late	Primary	SBS43	0.102932
NBE31	Late	Primary	SBS43	0
NBE32	Late	Primary	SBS43	0.0895743
NBE33	Late	Primary	SBS43	0
NBE34	Late	Primary	SBS43	0
NBE35	Late	Relapse	SBS43	0.0578272
NBE36	Late	Primary	SBS43	0
NBE37	Late	Primary	SBS43	0.0722772
NBE38	Early	Primary	SBS43	0.116807
NBE39	Late	Relapse	SBS43	0.0797
NBE40	Late	Primary	SBS43	0.100199
NBE41	Late	Primary	SBS43	0
NBE42	Early	Primary	SBS43	0.067468
NBE43	Late	Primary	SBS43	0.084253
NBE44	Late	Primary	SBS43	0
NBE45	Early	Primary	SBS43	0.125867
NBE46	Late	Primary	SBS43	0
NBE47	Late	Primary	SBS43	0.063509
NBE48	Late	Primary	SBS43	0
NBE49	Late	Primary	SBS43	0.093764
NBE50	Early	Relapse	SBS43	0.10681
NBE51	Late	Primary	SBS43	0
NBE52	Late	Primary	SBS43	0.182893
NBE53	Late	Primary	SBS43	0.0920704
NBE54	Late	Primary	SBS43	0.193229
NBE55	Late	Primary	SBS43	0
NBE56	Late	Relapse	SBS43	0
NBE57	Late	Primary	SBS43	0.12298
NBE58	Late	Relapse	SBS43	0.220518
NBE59	Early	Primary	SBS43	0.122254
NBE60	Late	Primary	SBS43	0
NBE61	Late	Primary	SBS43	0.201871
NBE62	Late	Primary	SBS43	0.105726
NBE63	Late	Primary	SBS43	0
NBE64	Late	Primary	SBS43	0.168976
NBE65	Late	Primary	SBS43	0.107127
NBE66	Late	Relapse	SBS43	0
NBE67	Late	Relapse	SBS43	0
NBE68	Late	Relapse	SBS43	0
NBE69	Late	Relapse	SBS43	0.0418278
NBE70	Late	Relapse	SBS43	0.142019
NBE71	Late	Relapse	SBS43	0.159677
NBE72	Late	Relapse	SBS43	0
NBE73	Late	Relapse	SBS43	0
NBE74	Late	Relapse	SBS43	0
NBE75	Late	Relapse	SBS43	0
NBE76	Late	Relapse	SBS43	0.0671615
NBE77	Late	Relapse	SBS43	0
NBE78	Late	Relapse	SBS43	0
NBE79	Late	Relapse	SBS43	0
NBE80	Late	Relapse	SBS43	0
NBE81	Late	Relapse	SBS43	0
NBE82	Late	Relapse	SBS43	0.0432119
NBE83	Late	Relapse	SBS43	0
NBE84	Late	Relapse	SBS43	0
NBE85	Late	Relapse	SBS43	0.0568328
NBE86	Late	Relapse	SBS43	0
NBE87	Early	Primary	SBS43	0.312115
NBE88	Early	Primary	SBS43	0.245631
NBE89	Early	Primary	SBS43	0.0702325
NBE90	Early	Primary	SBS43	0
NBE91	Early	Primary	SBS43	0
NBE92	Early	Primary	SBS43	0.0869555
NBE93	Early	Primary	SBS43	0
NBE94	Early	Primary	SBS43	0.086965
NBE95	Early	Primary	SBS43	0.132831
NBE96	Early	Primary	SBS43	0.0969003
NBE97	Early	Primary	SBS43	0.106449
NBE98	Early	Primary	SBS43	0
NBE99	Early	Primary	SBS43	0.0562764
NBE100	Early	Primary	SBS43	0.167637
NBE1	Late	Relapse	Clock	0.546729
NBE2	Late	Primary	Clock	0.707293
NBE3	Late	Primary	Clock	0.620061
NBE4	Late	Primary	Clock	0.449485
NBE5	Late	Relapse	Clock	0.6135
NBE6	Late	Relapse	Clock	0.815281
NBE7	Late	Primary	Clock	0.428116
NBE8	Late	Primary	Clock	0.727083
NBE9	Late	Primary	Clock	0.67604
NBE10	Late	Primary	Clock	0.747052
NBE11	Late	Primary	Clock	0.587528
NBE12	Late	Primary	Clock	0.482086
NBE13	Late	Primary	Clock	0.463442
NBE14	Late	Primary	Clock	0.571334
NBE15	Late	Primary	Clock	0.734287
NBE16	Late	Primary	Clock	0.63797
NBE17	Late	Primary	Clock	0.947464
NBE18	Late	Primary	Clock	0.416887
NBE19	Late	Primary	Clock	0.544478
NBE20	Late	Primary	Clock	0.717199
NBE21	Late	Primary	Clock	0.173847
NBE22	Late	Relapse	Clock	0.0186784
NBE23	Late	Primary	Clock	0.492141
NBE24	Early	Primary	Clock	0.794516
NBE25	Late	Relapse	Clock	0.214392
NBE26	Early	Primary	Clock	0.67622
NBE27	Late	Primary	Clock	0.758606
NBE28	Late	Relapse	Clock	0.377474
NBE29	Late	Relapse	Clock	0.731339
NBE30	Late	Primary	Clock	0.663964
NBE31	Late	Primary	Clock	0.230871
NBE32	Late	Primary	Clock	0.910426
NBE33	Late	Primary	Clock	0.388777
NBE34	Late	Primary	Clock	0.681768
NBE35	Late	Relapse	Clock	0.558298
NBE36	Late	Primary	Clock	0.705116
NBE37	Late	Primary	Clock	0.637637
NBE38	Early	Primary	Clock	0.883193
NBE39	Late	Relapse	Clock	0.792492
NBE40	Late	Primary	Clock	0.899801
NBE41	Late	Primary	Clock	0.365805
NBE42	Early	Primary	Clock	0.932532
NBE43	Late	Primary	Clock	0.490972
NBE44	Late	Primary	Clock	0.712805
NBE45	Early	Primary	Clock	0.874133
NBE46	Late	Primary	Clock	0.0725932
NBE47	Late	Primary	Clock	0.858124
NBE48	Late	Primary	Clock	0.466332
NBE49	Late	Primary	Clock	0.684198
NBE50	Early	Relapse	Clock	0.801014
NBE51	Late	Primary	Clock	0.479825
NBE52	Late	Primary	Clock	0.679688
NBE53	Late	Primary	Clock	0.73981
NBE54	Late	Primary	Clock	0.806771
NBE55	Late	Primary	Clock	0.339241
NBE56	Late	Relapse	Clock	0.230825
NBE57	Late	Primary	Clock	0.700486
NBE58	Late	Relapse	Clock	0.68735
NBE59	Early	Primary	Clock	0.71888
NBE60	Late	Primary	Clock	0.674591
NBE61	Late	Primary	Clock	0.42033
NBE62	Late	Primary	Clock	0.82177
NBE63	Late	Primary	Clock	0.253854
NBE64	Late	Primary	Clock	0.719446
NBE65	Late	Primary	Clock	0.747754
NBE66	Late	Relapse	Clock	0.253252
NBE67	Late	Relapse	Clock	0.736197
NBE68	Late	Relapse	Clock	0.519842
NBE69	Late	Relapse	Clock	0.414009
NBE70	Late	Relapse	Clock	0.633832
NBE71	Late	Relapse	Clock	0.211624
NBE72	Late	Relapse	Clock	0.149786
NBE73	Late	Relapse	Clock	0.199043
NBE74	Late	Relapse	Clock	0.0473083
NBE75	Late	Relapse	Clock	0.262218
NBE76	Late	Relapse	Clock	0.367054
NBE77	Late	Relapse	Clock	0.121516
NBE78	Late	Relapse	Clock	0.206848
NBE79	Late	Relapse	Clock	0.0643245
NBE80	Late	Relapse	Clock	0.345194
NBE81	Late	Relapse	Clock	1
NBE82	Late	Relapse	Clock	0.636863
NBE83	Late	Relapse	Clock	0.270739
NBE84	Late	Relapse	Clock	0.0747904
NBE85	Late	Relapse	Clock	0.752899
NBE86	Late	Relapse	Clock	0.419152
NBE87	Early	Primary	Clock	0.687885
NBE88	Early	Primary	Clock	0.754369
NBE89	Early	Primary	Clock	0.929767
NBE90	Early	Primary	Clock	0.736575
NBE91	Early	Primary	Clock	0.821573
NBE92	Early	Primary	Clock	0.632696
NBE93	Early	Primary	Clock	0.761224
NBE94	Early	Primary	Clock	0.546382
NBE95	Early	Primary	Clock	0.421299
NBE96	Early	Primary	Clock	0.684313
NBE97	Early	Primary	Clock	0.435562
NBE98	Early	Primary	Clock	0.483413
NBE99	Early	Primary	Clock	0.729992
NBE100	Early	Primary	Clock	0.677958
