# Supplementary material for: Neuroblastoma arises in early fetal development and its evolutionary duration predicts outcome
Source: Nat Genet. 2023 Mar 27;55(4):619–30. doi: 10.1038/s41588-023-01332-y (PMC10101850; doi:10.1038/s41588-023-01332-y)
Supplement: Source Data Extended Data Fig. 3 — Statistical source data. [file 41588_2023_1332_MOESM14_ESM.xlsx]

## Sheet: a
Mean	Min	Max	Segment	Timing
0.00606874	0.000336628	0.0279436	chr_1_trisomic_I	Post-CNV
0	0	0.0167901	chr_1_trisomic_II	Pre-CNV
0.0114474	0.00206211	0.0354673	chr_2_trisomic_I	Post-CNV
0.00549475	0.000276454	0.0259706	chr_2_trisomic_II	Pre-CNV
0.0107285	0.00129927	0.038755	chr_4_disomic_I	Post-CNV
0.0114127	0.00138213	0.0412265	chr_5_trisomic_I	Post-CNV
0.0114697	0.00139994	0.041317	chr_5_trisomic_II	Pre-CNV
0.0120286	0.00145672	0.0434514	chr_6_trisomic_I	Post-CNV
0.00577372	0.000128135	0.0330912	chr_6_trisomic_II	Pre-CNV
0.0293773	0.00881447	0.0715503	chr_7_tetrasomic_I	Post-CNV
0.0123385	0.00136382	0.0460205	chr_7_tetrasomic_II	Pre-CNV
0	0	0.0261382	chr_8_disomic_I	Post-CNV
0	0	0.0261464	chr_8_disomic_II	Pre-CNV
0.0460493	0.0149521	0.107464	chr_9_disomic_I	Post-CNV
0	0	0.0285584	chr_10_disomic_I	Post-CNV
0.00773713	0.000195887	0.0431085	chr_11_disomic_I	Post-CNV
0.00516479	2.632e-05	0.038587	chr_12_trisomic_I	Post-CNV
0	0	0.0285784	chr_12_trisomic_II	Pre-CNV
0.0139689	0.000774842	0.0643199	chr_13_trisomic_I	Post-CNV
0.0104767	0.000265246	0.0583722	chr_13_trisomic_II	Pre-CNV
0	0	0.0431521	chr_14_trisomic_I	Post-CNV
0	0	0.0431521	chr_14_trisomic_II	Pre-CNV
0.0260765	0.00315798	0.0941972	chr_15_disomic_I	Post-CNV
0	0	0.0488598	chr_16_disomic_I	Post-CNV
0.0181778	0.00100831	0.0836998	chr_18_trisomic_I	Post-CNV
0.00681667	6.69444e-06	0.063725	chr_18_trisomic_II	Pre-CNV
0.0364931	0.00441949	0.131826	chr_19_trisomic_I	Post-CNV
0	0	0.0673093	chr_19_trisomic_II	Pre-CNV
0	0	0.0627689	chr_20_disomic_I	Post-CNV
0	0	0.112845	chr_21_disomic_I	Post-CNV
0	0	0.108163	chr_22_trisomic_I	Post-CNV
0	0	0.108163	chr_22_trisomic_II	Pre-CNV

## Sheet: a_ECA_MRCA
ECA	ECA.lower	ECA.higher	MRCA	MRCA.lower	MRCA.higher					Chromosome	CN	p	adj.p	sig
#NUM!			0.0100195	0.00617445	0.0136789					1	3	0.117866	1	n.s.
										2	3	0.329134	1	n.s.
										5	3	0.266948	1	n.s.
										6	3	0.194867	1	n.s.
										7	4	0.456008	1	n.s.
										8	2	0.247891	1	n.s.
										12	3	0.278266	1	n.s.
										13	3	0.253942	1	n.s.
										14	3	0.425392	1	n.s.
										18	3	0.479391	1	n.s.
										19	3	0.576104	1	n.s.
										22	3	0.708459	1	n.s.

## Sheet: b_ECA
ECA	ECA.lower	ECA.upper	MRCA	MRCA.lower	MRCA.upper
0	0	0	0.0441685	0.0367176	0.0548245
0	0	0	0.0443435	0.0380646	0.0508583

## Sheet: b_no_ECA
ECA	ECA.lower	ECA.upper	MRCA	MRCA.lower	MRCA.upper
#NUM!			0.00462904	0.00209254	0.0075187
#NUM!			0.00671884	0.00489007	0.00939098
#NUM!			0.00881069	0.00625932	0.0124918
#NUM!			0.00881333	0.00510777	0.0115355
#NUM!			0.00947523	0.00750029	0.0114627
#NUM!			0.00977419	0.00696314	0.0123407
#NUM!			0.00996008	0.00807592	0.0125065
#NUM!			0.0100195	0.00617445	0.0136789
#NUM!			0.0107059	0.00791823	0.0135559
#NUM!			0.0124138	0.00941554	0.0156545
#NUM!			0.015689	0.0105652	0.022341
#NUM!			0.0235222	0.0192025	0.0285423
#NUM!			0.0248145	0.019312	0.0290959
#NUM!			0.0248586	0.0202454	0.0296078
#NUM!			0.0266083	0.0184597	0.0336352
#NUM!			0.032383	0.0274489	0.0393792
#NUM!			0.038809	0.030708	0.0445319
#NUM!			0.0407464	0.0335982	0.0477288

## Sheet: c
Mean	Min	Max	Segment	Timing
0.103105	0.053276	0.180104	chr_1_monosomic_I	Post-CNV
0.26008	0.171394	0.378402	chr_1_disomic_I	Post-CNV
0.22801	0.170795	0.298242	chr_2_disomic_I	Post-CNV
0.220966	0.159915	0.29764	chr_3_disomic_I	Post-CNV
0.279121	0.208461	0.36603	chr_4_disomic_I	Post-CNV
0.296044	0.2211	0.388222	chr_5_disomic_I	Post-CNV
0.287446	0.21194	0.381112	chr_6_disomic_I	Post-CNV
0.19614	0.132334	0.280001	chr_7_disomic_I	Post-CNV
0.255102	0.17867	0.353169	chr_8_disomic_I	Post-CNV
0.285051	0.142296	0.510034	chr_9_disomic_I	Post-CNV
0.208194	0.0900545	0.409728	chr_9_disomic_II	Pre-CNV
0.266706	0.159759	0.418116	chr_9_trisomic_I	Post-CNV
0.256038	0.151544	0.405055	chr_9_trisomic_II	Pre-CNV
0.186596	0.119556	0.27764	chr_10_disomic_I	Post-CNV
0.232078	0.156582	0.331306	chr_11_disomic_I	Post-CNV
0.230427	0.155468	0.328948	chr_12_disomic_I	Post-CNV
0.230609	0.144521	0.349144	chr_13_disomic_I	Post-CNV
0.191425	0.113931	0.301566	chr_13_disomic_II	Pre-CNV
0.253078	0.158602	0.383163	chr_14_disomic_I	Post-CNV
0.195612	0.109482	0.322632	chr_15_disomic_I	Post-CNV
0.173729	0.0925032	0.297081	chr_16_disomic_I	Post-CNV
0.21994	0.0599263	0.563135	chr_17_monosomic_I	Post-CNV
0.0929999	0.00235455	0.518162	chr_17_disomic_I	Post-CNV
0.263967	0.139213	0.45448	chr_17_trisomic_I	Post-CNV
0.0197975	0.00042437	0.114297	chr_17_trisomic_II	Pre-CNV
0.272184	0.166257	0.420366	chr_18_disomic_I	Post-CNV
0.145297	0.0627287	0.286292	chr_19_disomic_I	Post-CNV
0.204193	0.105509	0.356683	chr_20_disomic_I	Post-CNV
0.301661	0.144658	0.554765	chr_21_disomic_I	Post-CNV
0.29317	0.140586	0.539149	chr_22_disomic_I	Post-CNV

## Sheet: c_ECA_MRCA
ECA	ECA.lower	ECA.higher	MRCA	MRCA.lower	MRCA.higher					Chromosome	CN	p	adj.p	sig
0.0197975	0.0197975	0.0197975	0.198739	0.17622	0.228684					9	2	0.360916	1	n.s.
										9	3	0.169005	1	n.s.
										13	2	0.475324	1	n.s.
										17	3	7.88151e-05	0.00236445	**

## Sheet: d
Mean	Min	Max	Segment	Timing
0.232105	0.111303	0.42685	chr_1_disomic_I	Post-CNV
0.0952076	0.0264907	0.241181	chr_1_disomic_II	Pre-CNV
0.334734	0.155656	0.628403	chr_2_trisomic_I	Post-CNV
0.230967	0.0885012	0.489992	chr_2_trisomic_II	Pre-CNV
0.256006	0.184507	0.346046	chr_2_tetrasomic_I	Post-CNV
0.179204	0.120378	0.25674	chr_2_tetrasomic_II	Pre-CNV
0.21273	0.15288	0.288239	chr_3_trisomic_I	Post-CNV
0.137211	0.0901579	0.200104	chr_3_trisomic_II	Pre-CNV
0.104725	0.0285341	0.268138	chr_4_disomic_I	Post-CNV
0.10478	0.028549	0.268278	chr_4_disomic_II	Pre-CNV
0.256595	0.181582	0.352196	chr_4_tetrasomic_I	Post-CNV
0.169352	0.10968	0.249844	chr_4_tetrasomic_II	Pre-CNV
0.110157	0.0528244	0.202582	chr_5_disomic_I	Post-CNV
0.261571	0.163925	0.396021	chr_5_trisomic_I	Post-CNV
0.204025	0.119194	0.325962	chr_5_trisomic_II	Pre-CNV
0.254061	0.178416	0.350949	chr_6_tetrasomic_I	Post-CNV
0.149896	0.0934127	0.22794	chr_6_tetrasomic_II	Pre-CNV
0.252287	0.178971	0.345576	chr_7_tetrasomic_I	Post-CNV
0.171555	0.112247	0.251042	chr_7_tetrasomic_II	Pre-CNV
0.308969	0.223904	0.415706	chr_8_trisomic_I	Post-CNV
0.0787871	0.039403	0.140792	chr_8_trisomic_II	Pre-CNV
0.190653	0.117508	0.292411	chr_9_trisomic_I	Post-CNV
0.13155	0.0723789	0.219702	chr_9_trisomic_II	Pre-CNV
0.180802	0.115031	0.270516	chr_10_trisomic_I	Post-CNV
0.14645	0.0880389	0.228963	chr_10_trisomic_II	Pre-CNV
0.265693	0.184	0.37128	chr_11_trisomic_I	Post-CNV
0.215212	0.142471	0.311982	chr_11_trisomic_II	Pre-CNV
0.256115	0.176659	0.359075	chr_12_trisomic_I	Post-CNV
0.199769	0.130496	0.292709	chr_12_trisomic_II	Pre-CNV
0.245688	0.156593	0.36708	chr_13_tetrasomic_I	Post-CNV
0.167068	0.0954554	0.271388	chr_13_tetrasomic_II	Pre-CNV
0.259894	0.156473	0.405856	chr_14_disomic_I	Post-CNV
0.137885	0.066322	0.253057	chr_14_disomic_II	Pre-CNV
0.264332	0.0638123	0.718332	chr_14_tetrasomic_I	Post-CNV
0.264332	0.0638123	0.718332	chr_14_tetrasomic_II	Pre-CNV
0.226875	0.132949	0.361635	chr_15_trisomic_I	Post-CNV
0.153141	0.078356	0.269356	chr_15_trisomic_II	Pre-CNV
0.174654	0.0929957	0.298663	chr_16_tetrasomic_I	Post-CNV
0.0593822	0.0175677	0.145712	chr_16_tetrasomic_II	Pre-CNV
0.204409	0.0821831	0.421161	chr_17_tetrasomic_I	Post-CNV
0.0797196	0.0147694	0.244085	chr_17_tetrasomic_II	Pre-CNV
0.365809	0.0996705	0.936615	chr_19_disomic_I	Post-CNV
0.175588	0.0199181	0.649066	chr_19_disomic_II	Pre-CNV
0.339942	0.190263	0.560683	chr_19_tetrasomic_I	Post-CNV
0.17677	0.0753321	0.351199	chr_19_tetrasomic_II	Pre-CNV
0.170215	0.0816248	0.313032	chr_20_tetrasomic_I	Post-CNV
0.0834054	0.0266878	0.196214	chr_20_tetrasomic_II	Pre-CNV
0.163249	0.0554622	0.37146	chr_21_trisomic_I	Post-CNV
0.0979496	0.021631	0.277526	chr_21_trisomic_II	Pre-CNV
0.218468	0.0912051	0.439718	chr_22_tetrasomic_I	Post-CNV
0.150743	0.0501556	0.347046	chr_22_tetrasomic_II	Pre-CNV

## Sheet: d_ECA_MRCA
ECA	ECA.lower	ECA.higher	MRCA	MRCA.lower	MRCA.higher					Chromosome	CN	p	adj.p	sig
#NUM!			0.198692	0.176483	0.227162					1	2	0.0738608	1	n.s.
										2	3	0.320471	1	n.s.
										2	4	0.308994	1	n.s.
										3	3	0.0250813	1	n.s.
										4	2	0.128229	1	n.s.
										4	4	0.247417	1	n.s.
										5	3	0.408264	1	n.s.
										6	4	0.0960995	1	n.s.
										7	4	0.257175	1	n.s.
										8	3	0.000341474	0.0174152	n.s.
										9	3	0.0620549	1	n.s.
										10	3	0.0793656	1	n.s.
										11	3	0.333042	1	n.s.
										12	3	0.436893	1	n.s.
										13	4	0.220192	1	n.s.
										14	2	0.14856	1	n.s.
										14	4	0.270803	1	n.s.
										15	3	0.177745	1	n.s.
										16	4	0.00114593	0.0572967	n.s.
										17	4	0.0353117	1	n.s.
										19	2	0.362138	1	n.s.
										19	4	0.354233	1	n.s.
										20	4	0.0102257	0.490835	n.s.
										21	3	0.114311	1	n.s.
										22	4	0.326226	1	n.s.
