# Supplementary material for: Neuroblastoma arises in early fetal development and its evolutionary duration predicts outcome
Source: Nat Genet. 2023 Mar 27;55(4):619–30. doi: 10.1038/s41588-023-01332-y (PMC10101850; doi:10.1038/s41588-023-01332-y)
Supplement: Source Data Extended Data Fig. 4 — Statistical source data. [file 41588_2023_1332_MOESM15_ESM.xlsx]

## Sheet: a
Call:
